# Supplementary material for: Construction and Identification of a Novel 5-Gene Signature for Predicting the Prognosis in Breast Cancer
Source: Front Med (Lausanne). 2021 Oct 14;8:669931. doi: 10.3389/fmed.2021.669931 (PMC8551811; doi:10.3389/fmed.2021.669931)
Supplement: Supplementary file 1 [file Table_1.xlsx]

## Sheet: S1
	logFC	AveExpr	t	P.Value	adj.P.Val	B
VTCN1	1.74184	7.08169	5.58415	7.92172e-07	0.00654414	4.5924
SCGB2A2	1.45396	9.17376	2.21848	0.0307631	0.510792	-3.51152
PROM1	1.34067	7.16394	3.02808	0.00377429	0.393438	-1.93566
EFHD1	1.11381	7.13456	4.132	0.000126429	0.249676	0.68679
GFRA1	1.03772	6.61406	3.12235	0.00288623	0.383957	-1.73029
CALML5	1.0118	6.31054	2.48757	0.0159939	0.465872	-3.02803
KRT15	0.984554	6.23927	2.38122	0.0208247	0.49326	-3.22426
LRP2	0.896973	6.64387	2.49551	0.0156775	0.465478	-3.01313
NFIA	0.798823	6.93068	3.08953	0.00317042	0.383957	-1.80225
CLGN	0.758957	5.3594	3.27678	0.00184196	0.383957	-1.38534
NTN4	0.702202	8.37248	2.20983	0.031393	0.513079	-3.52634
CYP4Z1	0.691014	6.23382	2.10066	0.0403727	0.538368	-3.70926
KIT	0.689168	5.90953	2.80672	0.00695546	0.428387	-2.40126
MAOB	0.687367	6.34704	2.36912	0.02145	0.493616	-3.24617
GP2	0.682905	5.91419	2.22675	0.0301715	0.510261	-3.49731
ABLIM3	0.654413	7.15023	2.71907	0.00879434	0.450433	-2.57884
GTF2H2	0.653389	7.68614	2.51933	0.0147617	0.465217	-2.96817
SOX9	0.653059	6.94335	2.61159	0.011655	0.450433	-2.79105
PERP	0.640591	7.90907	2.2183	0.0307762	0.510792	-3.51183
TBC1D9	0.631945	7.85188	2.22965	0.0299666	0.508771	-3.49233
PRLR	0.614567	7.00929	2.57937	0.0126648	0.450433	-2.85344
SERHL2	0.609944	5.67419	2.60608	0.0118223	0.450433	-2.80176
TPD52L1	0.608141	6.0009	2.82422	0.00663372	0.428387	-2.36533
POTEC	0.595866	5.31207	2.28265	0.0264294	0.501975	-3.40018
LRRC37A3	0.595279	6.61795	4.05291	0.000163931	0.249676	0.485451
KCTD3	0.584955	8.45841	3.09515	0.00311999	0.383957	-1.78997
C6orf120	0.56049	6.58235	2.53549	0.0141683	0.458861	-2.93748
D2HGDH	0.55699	7.8422	2.62829	0.011161	0.450433	-2.75849
METTL3	0.552623	7.72168	3.59568	0.000703002	0.304824	-0.642163
ZNF135	0.551969	6.39238	2.89965	0.00539862	0.416804	-2.20873
CDC20B	0.550098	5.40269	2.01228	0.0492091	0.576016	-3.85177
CA8	0.547545	5.14017	2.57908	0.0126744	0.450433	-2.854
FAM91A1	0.534339	6.25729	2.85379	0.00612127	0.42515	-2.30428
PNCK	0.532557	5.00277	2.49189	0.0158211	0.465478	-3.01993
GOLGA8B	0.525378	6.76087	2.6643	0.0101601	0.450433	-2.68776
SLFN13	0.521332	7.27948	3.55648	0.000793332	0.304824	-0.735616
SPRY1	0.517918	6.89791	2.15316	0.0358073	0.532264	-3.62224
MST1	0.516355	6.52851	2.09919	0.040508	0.539192	-3.71168
KIAA0408	0.511953	8.57435	3.17141	0.0025057	0.383957	-1.62184
SNCG	0.509128	5.01432	2.2394	0.0292863	0.50796	-3.47551
ARGLU1	0.499087	8.35873	2.59867	0.0120507	0.450433	-2.81613
ZNF860	0.499054	9.56674	3.10234	0.00305652	0.383957	-1.77422
KRT16	0.496853	6.23334	2.29833	0.0254568	0.501333	-3.37259
GALNT3	0.494836	8.17828	3.13129	0.00281313	0.383957	-1.71062
UBR5	0.492342	7.08445	3.10481	0.00303507	0.383957	-1.76882
STEAP2	0.492158	5.94145	2.88682	0.0055924	0.421907	-2.23557
KLHL24	0.490292	6.49551	2.098	0.0406169	0.539422	-3.71362
LNX2	0.490166	6.242	2.63184	0.0110582	0.450433	-2.75153
STC2	0.481409	5.71954	2.18904	0.0329533	0.522009	-3.56175
FAM111B	0.480398	7.15509	2.72193	0.00872781	0.450433	-2.5731
MAP3K1	0.478808	8.2248	2.57888	0.0126809	0.450433	-2.85439
CASD1	0.476198	6.39708	2.26774	0.0273849	0.506309	-3.42627
CD44	0.473452	7.26959	2.3273	0.0237427	0.498921	-3.32121
TFAP2B	0.46616	5.29259	2.72583	0.00863809	0.450433	-2.56529
TLL2	0.46417	8.47342	3.38494	0.00133559	0.377361	-1.13774
ELF5	0.464108	5.09043	2.58921	0.0123482	0.450433	-2.83444
IGF2BP2	0.45895	6.02598	3.19903	0.00231271	0.383957	-1.5603
LRRN4CL	0.449646	7.49654	3.18539	0.0024062	0.383957	-1.59073
CCL28	0.447398	5.3715	2.27372	0.0269982	0.503558	-3.41583
GDPD1	0.44734	8.0481	2.58342	0.0125337	0.450433	-2.84563
KTN1	0.445321	6.66209	2.20545	0.0317163	0.514353	-3.53383
NFKBIZ	0.443827	6.46014	2.3918	0.0202913	0.49326	-3.20503
NBPF12	0.443237	7.49098	2.78309	0.00741281	0.430761	-2.44954
TMEM65	0.442912	6.76669	2.39063	0.0203496	0.49326	-3.20716
ZNF468	0.436697	7.6084	3.40871	0.00124359	0.377361	-1.08271
PRKAR2B	0.436061	5.66641	2.05271	0.0449779	0.555365	-3.7872
PYDC1	0.434476	5.10609	2.23795	0.0293862	0.50796	-3.47801
MCC	0.433147	6.93186	2.33919	0.0230697	0.498921	-3.29999
MTR	0.427561	6.68063	3.42586	0.00118094	0.377361	-1.04283
MCHR2	0.425782	6.96609	2.65996	0.0102762	0.450433	-2.69632
ZNF600	0.425431	7.42574	2.81077	0.00687988	0.428387	-2.39298
CAP2	0.424697	5.65947	2.07686	0.0426053	0.548655	-3.74815
PNRC1	0.424596	7.56388	2.55167	0.0135961	0.454726	-2.90662
TEKT5	0.423272	4.46724	3.179	0.00245123	0.383957	-1.60496
HTR2A	0.422403	7.19822	2.85197	0.00615173	0.42515	-2.30805
WWP1	0.421954	8.01386	2.33284	0.0234268	0.498921	-3.31133
DNM3	0.419035	6.39036	2.27704	0.0267855	0.502574	-3.41001
BTRC	0.418167	5.62379	3.06919	0.00335954	0.38578	-1.84661
YPEL3	0.416531	6.30026	3.01291	0.00393906	0.393438	-1.96832
TMEM196	0.416121	4.05572	2.09863	0.0405591	0.539192	-3.71259
MBTD1	0.41533	8.84233	2.71619	0.00886176	0.450433	-2.58461
PLCB1	0.415129	5.32429	3.2331	0.00209399	0.383957	-1.48396
SH3BP2	0.415099	7.0153	2.93015	0.00496267	0.405907	-2.1446
FKBP14	0.413666	10.5514	2.54778	0.0137317	0.455571	-2.91405
TCTN2	0.412252	7.98282	2.51832	0.0147996	0.465217	-2.97008
C2CD4B	0.411298	5.41628	2.1826	0.0334502	0.524349	-3.57267
MYO3B	0.409866	8.72355	2.51033	0.015102	0.465217	-2.9852
HNRNPU	0.40857	10.3551	2.44646	0.0177265	0.48013	-3.10467
CBWD1	0.408387	8.09903	3.3654	0.00141602	0.377361	-1.18282
KCNK2	0.408308	4.97962	3.33495	0.0015506	0.377361	-1.25278
EEF2K	0.408125	8.37517	3.04826	0.00356507	0.393438	-1.89205
KLHL34	0.404372	4.89973	2.58388	0.0125188	0.450433	-2.84473
TDRD1	0.403741	10.6776	2.67482	0.00988352	0.450433	-2.66696
GP6	0.403698	6.8371	3.18494	0.00240937	0.383957	-1.59174
CXCL2	0.403596	5.04474	2.80129	0.00705814	0.428387	-2.41238
SMNDC1	0.403334	7.60447	2.21953	0.0306872	0.510792	-3.50972
CEP97	0.40116	5.52011	3.56503	0.000772726	0.304824	-0.715274
FAM104B	0.400012	6.80968	3.56024	0.000784202	0.304824	-0.72667
ADIPOQ	0.398641	8.68095	2.04994	0.0452579	0.556474	-3.79167
PTGS2	0.396958	5.28857	2.32111	0.0240999	0.498921	-3.33223
APBB2	0.396266	8.92265	2.778	0.00751475	0.430761	-2.45989
PARD6B	0.394052	8.79566	2.50534	0.0152933	0.465478	-2.9946
GCLM	0.393556	7.43433	2.70754	0.00906687	0.450433	-2.60189
TM4SF20	0.39288	7.46264	2.66326	0.0101876	0.450433	-2.6898
EVI5	0.392456	9.45289	2.77568	0.00756176	0.430761	-2.46461
TNFAIP8L1	0.392272	8.75022	2.64341	0.0107302	0.450433	-2.72888
MBOAT2	0.391919	7.25897	3.00009	0.00408348	0.393438	-1.99583
TMEM131	0.390967	6.2783	3.71247	0.000488526	0.288265	-0.360563
LRIG1	0.390943	6.89401	2.05498	0.0447505	0.5538	-3.78355
ITPRIPL2	0.389351	8.03299	2.53742	0.014099	0.458861	-2.93381
HDAC4	0.38857	5.89219	2.29008	0.0259643	0.501975	-3.38712
CYP11B1	0.388405	6.04273	3.57893	0.000740331	0.304824	-0.682167
OR1J1	0.387397	7.39834	2.59236	0.0122484	0.450433	-2.82835
PTGES3	0.387002	7.66468	2.28949	0.026001	0.501975	-3.38815
WDR26	0.386635	8.65843	2.65027	0.0105398	0.450433	-2.7154
PAMR1	0.386239	8.18198	2.73659	0.00839434	0.447391	-2.54366
TBCCD1	0.383936	8.01374	2.84898	0.00620209	0.42515	-2.31424
NBPF6	0.381889	4.90263	2.19193	0.0327326	0.521219	-3.55685
TIA1	0.381189	6.98231	2.71744	0.00883232	0.450433	-2.5821
PCMTD1	0.380823	9.27896	2.38521	0.0206219	0.49326	-3.21701
FIGLA	0.378883	4.93031	2.57812	0.0127055	0.450433	-2.85584
EXOG	0.378785	7.93197	2.62129	0.0113656	0.450433	-2.77215
CLCN7	0.376724	8.30385	2.18023	0.0336347	0.524404	-3.57668
SRRM2	0.376478	7.81979	2.329	0.0236457	0.498921	-3.31819
NAV1	0.375997	5.72662	2.59696	0.0121041	0.450433	-2.81945
SLC5A8	0.375709	11.605	2.82731	0.00657849	0.428387	-2.35899
ZNF771	0.375495	7.26797	2.54326	0.0138909	0.458861	-2.92268
ZNF445	0.375411	6.58711	2.6657	0.0101229	0.450433	-2.685
IMPACT	0.375277	8.82245	2.86563	0.00592667	0.42515	-2.27972
ANKRD44	0.375107	9.44201	2.74285	0.00825569	0.445125	-2.53106
C20orf85	0.372978	4.90865	3.66529	0.000566298	0.296337	-0.474896
ZNF763	0.371755	6.44048	2.51691	0.0148524	0.465217	-2.97274
TIGD1	0.371554	9.26121	2.96838	0.00446235	0.394504	-2.06357
TTC30B	0.371353	5.3485	2.22978	0.0299574	0.508771	-3.4921
LDHAL6A	0.371263	8.87872	2.37367	0.0212128	0.493616	-3.23794
MTDH	0.370833	7.85554	3.25095	0.00198729	0.383957	-1.44375
MAK	0.370402	5.00619	3.93069	0.000243846	0.249676	0.177679
RCHY1	0.369299	8.61624	2.6811	0.00972185	0.450433	-2.65452
IPO8	0.366633	5.86059	2.36586	0.0216213	0.493616	-3.25205
ZBTB44	0.366128	5.72619	3.3994	0.00127888	0.377361	-1.10429
MTNR1B	0.365589	4.08532	3.47432	0.00101981	0.366289	-0.929614
NRBP2	0.364951	6.19325	2.16264	0.0350326	0.528156	-3.60633
YRDC	0.364563	11.0172	2.94783	0.00472513	0.398309	-2.10721
CACNA2D3	0.364295	4.75725	2.45843	0.0172051	0.479709	-3.08244
SCCPDH	0.364235	7.50195	2.13234	0.0375608	0.533636	-3.65696
STK39	0.36325	6.8195	2.14471	0.03651	0.533118	-3.63636
ZNF808	0.36272	9.5916	2.60483	0.0118605	0.450433	-2.80418
TRIM13	0.36141	7.80215	3.2281	0.00212482	0.383957	-1.4952
ZNF514	0.360216	6.42357	2.23361	0.0296882	0.50796	-3.48549
CACYBP	0.359183	6.05493	2.68873	0.00952835	0.450433	-2.63936
ADAMTS4	0.358126	8.47844	2.43763	0.01812	0.485779	-3.121
HOXD3	0.357681	5.01815	2.38747	0.0205084	0.49326	-3.21292
CDC42EP4	0.356323	7.40495	2.04567	0.045692	0.559282	-3.79853
PCYOX1	0.356256	7.80136	2.59281	0.0122344	0.450433	-2.82749
CCDC51	0.355154	4.89342	3.34605	0.00150018	0.377361	-1.22731
TRIM4	0.354874	8.63642	2.73669	0.0083921	0.447391	-2.54346
DCLRE1C	0.353648	7.25035	2.25357	0.0283214	0.507568	-3.45095
SGTB	0.353314	7.39787	2.21755	0.0308306	0.510792	-3.51312
RNF114	0.353051	7.97927	2.17217	0.0342696	0.527681	-3.5903
SHQ1	0.352853	6.06736	2.9567	0.00460995	0.394641	-2.08839
SLC25A43	0.352023	7.4198	3.30727	0.00168333	0.377361	-1.31602
LCN6	0.351794	4.30197	2.77062	0.00766516	0.430761	-2.4749
SALL2	0.351455	5.40911	2.66482	0.0101461	0.450433	-2.68672
SSTR2	0.349333	8.36783	2.25501	0.0282252	0.506887	-3.44845
NR2F2	0.348815	7.49208	2.1726	0.034235	0.52764	-3.58956
ASPG	0.348478	6.65383	3.17802	0.00245819	0.383957	-1.60714
FGFR1OP	0.348335	6.05593	2.39335	0.0202143	0.49326	-3.20222
XRCC2	0.347961	9.79943	2.33393	0.0233652	0.498921	-3.30939
SIGLEC6	0.347758	6.66386	3.11358	0.0029598	0.383957	-1.74958
NEK8	0.347442	7.43826	2.38268	0.0207503	0.49326	-3.22161
VANGL2	0.346622	4.98117	2.86021	0.00601496	0.42515	-2.29096
RAB3GAP2	0.346489	6.57778	2.68289	0.00967606	0.450433	-2.65096
ZNF546	0.345703	5.64471	2.27131	0.0271535	0.504078	-3.42004
TNFSF15	0.34461	10.1271	2.52712	0.0144731	0.461629	-2.9534
GABPB2	0.344096	7.74149	2.7393	0.00833399	0.447059	-2.5382
GIGYF2	0.343961	6.9742	2.56084	0.0132811	0.45057	-2.88906
NOC3L	0.342955	6.8543	2.85224	0.00614728	0.42515	-2.3075
SLC17A5	0.34275	10.0638	2.56427	0.0131649	0.45057	-2.88247
FNIP1	0.341712	6.54089	2.57202	0.0129062	0.450433	-2.8676
HGD	0.341529	5.93875	2.17294	0.0342082	0.52764	-3.589
PCDHB9	0.341276	8.83258	2.50942	0.0151366	0.465217	-2.9869
KRT23	0.340471	5.21661	2.00816	0.0496587	0.57752	-3.85829
CHKA	0.340047	5.44418	3.5301	0.00086022	0.323013	-0.79817
LMOD3	0.339045	11.1282	2.21721	0.0308547	0.510792	-3.5137
DDX46	0.338369	4.85125	2.61936	0.0114226	0.450433	-2.77591
LRRC10	0.33827	9.69434	2.22976	0.0299585	0.508771	-3.49213
POLH	0.337608	7.35815	2.63006	0.0111097	0.450433	-2.75503
PTPN3	0.336086	5.84655	2.95728	0.00460255	0.394641	-2.08717
MTPAP	0.335798	9.64161	2.2041	0.0318163	0.514353	-3.53612
PRRG4	0.335226	10.3433	2.31905	0.0242202	0.498921	-3.3359
SPC25	0.334901	9.02424	2.45686	0.017273	0.479709	-3.08538
CROT	0.333966	8.46905	2.62552	0.0112415	0.450433	-2.7639
GPX8	0.332876	8.59037	2.82518	0.00661648	0.428387	-2.36336
EIF4A3	0.332457	7.74394	2.34618	0.0226821	0.498921	-3.28747
TRDMT1	0.331545	6.16521	2.85547	0.00609334	0.42515	-2.3008
LEP	0.331154	9.89596	2.48206	0.0162167	0.469	-3.03835
PDPN	0.330964	8.35192	2.49152	0.0158358	0.465478	-3.02062
PIGX	0.330654	9.5936	2.36918	0.0214472	0.493616	-3.24607
XAF1	0.330192	9.41922	2.28614	0.0262103	0.501975	-3.39405
PLIN5	0.330041	11.0405	2.61447	0.0115683	0.450433	-2.78544
TOP3A	0.329471	9.09838	2.52877	0.0144123	0.461472	-2.95025
FDXACB1	0.328715	7.93588	2.39789	0.0199901	0.49326	-3.19394
BRAF	0.32836	5.72633	2.10343	0.04012	0.537384	-3.70472
KLHL14	0.328044	4.2748	3.64101	0.000610812	0.296337	-0.53344
FBXO15	0.327794	4.85441	2.9904	0.00419597	0.393438	-2.01658
PAN2	0.327601	5.34935	2.55303	0.013549	0.454261	-2.90402
ZNF506	0.327569	8.71307	2.20834	0.0315029	0.513305	-3.52889
ZNF43	0.327533	9.71996	2.32422	0.0239203	0.498921	-3.32671
ANKRD30B	0.325988	10.3093	2.46342	0.0169923	0.478273	-3.07317
UGT1A7	0.325765	4.83769	3.09286	0.0031405	0.383957	-1.79499
HSCB	0.325522	8.74387	2.39703	0.0200325	0.49326	-3.19552
SNAPC3	0.324906	8.4091	2.10289	0.0401688	0.537384	-3.7056
USP24	0.324433	6.38942	2.61849	0.0114485	0.450433	-2.77762
PIGW	0.323649	10.7804	2.81375	0.00682466	0.428387	-2.38686
CDH17	0.32324	4.71692	2.7744	0.00758783	0.430761	-2.46722
NBN	0.322066	5.88406	2.36454	0.021691	0.493616	-3.25444
SLC14A1	0.321119	6.29985	2.40889	0.0194558	0.49068	-3.17385
PPP2R3A	0.320984	8.40497	3.12006	0.00290526	0.383957	-1.73532
TBP	0.320551	6.84471	3.68057	0.000539891	0.296337	-0.437942
INTU	0.319184	5.98338	3.71821	0.000479795	0.288265	-0.346602
GPR1	0.31916	8.50529	2.18794	0.0330378	0.522793	-3.56362
ZNF577	0.318521	10.3478	2.59229	0.0122506	0.450433	-2.82848
RHBDL2	0.318325	10.4467	2.5029	0.015388	0.465478	-2.99921
ATXN1	0.318179	6.78986	2.42498	0.0186973	0.48802	-3.14431
OR51S1	0.318058	4.13365	2.30037	0.0253322	0.501333	-3.36898
ZNF440	0.317736	9.78274	2.10236	0.0402173	0.537598	-3.70647
TAF11	0.317398	9.84348	2.24027	0.0292263	0.50796	-3.47401
SYPL2	0.316989	4.98031	2.09179	0.0411929	0.542735	-3.72381
RPL3L	0.316911	4.73997	2.63933	0.010845	0.450433	-2.73688
SLC30A6	0.316548	9.94084	2.64057	0.0108099	0.450433	-2.73444
TMEM17	0.31603	10.4737	2.23738	0.0294258	0.50796	-3.47899
HEATR3	0.315949	7.47533	2.39662	0.0200527	0.49326	-3.19627
ADORA2A	0.31545	5.86619	2.59159	0.0122728	0.450433	-2.82984
POLR3E	0.314504	5.93484	2.06898	0.043367	0.550738	-3.76093
FHDC1	0.313734	5.39184	2.15946	0.0352914	0.528156	-3.61169
IQCA1	0.313415	5.02928	2.97417	0.00439088	0.394504	-2.05125
ATG16L1	0.311939	7.56767	2.15964	0.0352767	0.528156	-3.61138
USP49	0.311609	11.3694	2.36883	0.0214652	0.493616	-3.24669
A1BG	0.311449	9.69571	2.34093	0.0229728	0.498921	-3.29688
MRPL24	0.31122	7.51356	2.39995	0.0198889	0.49326	-3.19018
IL9R	0.310344	4.8496	2.61373	0.0115906	0.450433	-2.78689
ZNF613	0.309575	8.27459	2.0456	0.0456985	0.559282	-3.79864
TAS2R50	0.308983	5.08711	2.4458	0.0177557	0.48013	-3.10589
PCGF6	0.307653	5.71766	2.20434	0.0317988	0.514353	-3.53572
GNB4	0.307582	9.7461	2.16727	0.03466	0.528156	-3.59855
MAGT1	0.306863	11.2332	2.08023	0.0422822	0.547482	-3.74266
RNF148	0.306658	4.82369	2.38791	0.020486	0.49326	-3.21211
RHOXF2	0.306605	4.82526	2.66574	0.0101216	0.450433	-2.6849
N4BP2	0.305346	9.67212	2.34468	0.0227646	0.498921	-3.29015
BMP8B	0.305097	10.1385	2.3233	0.0239734	0.498921	-3.32835
SNX27	0.304731	7.44491	2.33866	0.0230995	0.498921	-3.30094
ROBO3	0.303502	5.29809	2.5384	0.0140638	0.458861	-2.93194
BLNK	0.303209	5.88084	2.05229	0.0450209	0.555365	-3.78789
DMTF1	0.303059	7.07523	2.29049	0.0259389	0.501975	-3.3864
CLCC1	0.302103	6.57231	2.6035	0.0119014	0.450433	-2.80677
SAMD8	0.301775	5.35737	2.9369	0.00487063	0.404384	-2.13033
COX19	0.301442	8.19046	2.28413	0.026336	0.501975	-3.39757
TNFRSF18	0.301394	5.08608	2.46946	0.0167373	0.474807	-3.06191
RAX2	0.300541	11.2185	2.49505	0.0156957	0.465478	-3.01399
FUT6	0.300452	6.50591	2.032	0.0471038	0.56535	-3.8204
SEC14L4	0.299666	4.17147	2.71424	0.00890765	0.450433	-2.58851
HAPLN2	0.299405	5.08105	2.33679	0.023204	0.498921	-3.30427
PCDHGB4	0.299127	4.94749	2.16178	0.0351024	0.528156	-3.60778
RNF115	0.298915	7.09642	2.32214	0.0240402	0.498921	-3.3304
RGPD3	0.298803	5.2138	2.74215	0.008271	0.445125	-2.53246
PDE4B	0.298416	5.42459	2.28076	0.0265489	0.501975	-3.40349
ZNF568	0.297852	9.45615	2.27304	0.0270419	0.503558	-3.41701
POLK	0.297691	6.37014	2.37039	0.021384	0.493616	-3.24389
RNF213	0.297419	9.50936	2.38396	0.0206857	0.49326	-3.2193
RPP30	0.297322	7.35553	2.14328	0.0366307	0.533118	-3.63876
TBC1D26	0.297081	4.52544	2.35484	0.0222099	0.496972	-3.27192
PLA2G2D	0.296993	9.44019	2.23649	0.0294876	0.50796	-3.48053
NUBPL	0.296671	11.2493	2.42091	0.0188867	0.489451	-3.1518
ZNF69	0.295729	11.0288	2.21811	0.0307899	0.510792	-3.51216
PRKRA	0.295405	6.2658	2.26168	0.0277822	0.506644	-3.43685
LEAP2	0.295098	4.98558	2.28769	0.0261135	0.501975	-3.39133
ABAT	0.294811	5.30213	2.10375	0.0400908	0.537384	-3.70419
GK2	0.293927	4.46421	2.36553	0.0216388	0.493616	-3.25266
PHTF2	0.293904	5.10194	2.11634	0.0389593	0.537384	-3.68347
LIPN	0.293762	4.43124	3.22082	0.00217046	0.383957	-1.51153
CCL11	0.29374	4.56664	2.90542	0.00531342	0.413676	-2.19662
SERBP1	0.293443	7.8729	2.06473	0.0437832	0.551101	-3.76781
STK36	0.292067	9.11021	2.1441	0.0365609	0.533118	-3.63738
KRTAP20-2	0.291678	4.50485	2.30186	0.0252419	0.501333	-3.36635
GSTCD	0.291662	5.50749	2.40913	0.0194441	0.49068	-3.1734
SYDE2	0.291562	5.90797	2.70973	0.00901462	0.450433	-2.59753
UGCG	0.291001	7.05549	2.13262	0.0375365	0.533636	-3.65649
PCDHB16	0.290922	7.79348	2.11132	0.0394074	0.537384	-3.69175
CHRNA5	0.290744	9.35942	2.14335	0.036624	0.533118	-3.63863
EGF	0.290662	5.10953	2.13967	0.0369354	0.533636	-3.64478
RAD51AP2	0.290565	4.38153	2.39277	0.0202431	0.49326	-3.20327
PRL	0.290421	4.45027	2.54173	0.0139453	0.458861	-2.92561
PRM1	0.28987	5.6073	2.77418	0.00759231	0.430761	-2.46766
THBD	0.289439	4.39924	2.4684	0.0167817	0.474807	-3.06389
ZNF223	0.28863	10.8898	2.58562	0.0124629	0.450433	-2.84138
SLC30A10	0.288355	4.58939	2.9748	0.00438311	0.394504	-2.04989
PTGR2	0.287487	10.758	2.22672	0.0301734	0.510261	-3.49736
S1PR4	0.287415	5.37801	2.91719	0.00514374	0.412548	-2.1719
FOXD4	0.287147	5.44659	2.24614	0.0288234	0.50796	-3.46383
C14orf119	0.286924	6.00675	2.3169	0.0243461	0.499066	-3.33972
ZNF621	0.286697	7.41846	2.66281	0.0101998	0.450433	-2.6907
ZNF738	0.286647	11.5107	2.7302	0.00853831	0.450433	-2.55651
VWA5A	0.286477	6.14662	2.39566	0.0201	0.49326	-3.19801
SLC38A11	0.28647	5.21042	2.49538	0.0156826	0.465478	-3.01337
CRIPT	0.285656	6.51932	2.02698	0.047632	0.569144	-3.82841
GDPD3	0.285608	5.19	2.26485	0.027574	0.506309	-3.43132
OR7A5	0.285481	4.41753	2.35875	0.0219991	0.496542	-3.26487
TMEM218	0.285254	6.58971	2.82438	0.00663102	0.428387	-2.36502
KCNH3	0.285079	4.90256	2.56336	0.0131956	0.45057	-2.88422
COX15	0.28489	7.46041	2.88223	0.00566315	0.423378	-2.24513
TAS2R19	0.284478	5.69129	2.1193	0.0386973	0.537384	-3.67858
CYB5R4	0.284007	5.4219	2.21556	0.0309747	0.511221	-3.51653
AXIN1	0.283846	5.08338	2.23811	0.029375	0.50796	-3.47773
FAM153B	0.283299	8.31491	2.17145	0.0343267	0.528069	-3.59151
ZNF773	0.283187	8.2149	2.11103	0.0394326	0.537384	-3.69221
SPC24	0.282947	11.1051	2.19519	0.0324847	0.52108	-3.5513
KRT10	0.282709	6.20485	2.37807	0.020986	0.493616	-3.22998
FCF1	0.281625	10.2519	2.37531	0.0211282	0.493616	-3.23498
DSCAM	0.281053	5.15209	2.59396	0.0121981	0.450433	-2.82526
CCDC93	0.28048	7.05728	2.64299	0.010742	0.450433	-2.7297
PCBD2	0.280221	6.54286	2.11899	0.0387241	0.537384	-3.67908
AEBP2	0.28019	6.48801	2.13418	0.0374028	0.533636	-3.65391
MDGA2	0.279883	3.98202	2.03394	0.046902	0.564995	-3.81732
ST6GALNAC1	0.279713	4.23858	2.19067	0.0328289	0.521438	-3.55899
MYEOV	0.278886	4.4031	2.52756	0.0144567	0.461629	-2.95255
PLK1	0.27863	4.51401	2.06419	0.0438366	0.551101	-3.76869
SLC9A7	0.278618	5.89225	2.11598	0.0389909	0.537384	-3.68406
ZNF669	0.27856	10.4701	2.62508	0.0112544	0.450433	-2.76476
PKP1	0.278394	4.7036	3.63722	0.000618037	0.296337	-0.542537
CDC42BPG	0.278246	7.82135	2.20477	0.0317668	0.514353	-3.53499
TMEM156	0.278082	8.84641	2.23366	0.0296853	0.50796	-3.48542
NFYB	0.277283	5.72925	2.01774	0.0486179	0.573555	-3.84311
USP28	0.27705	6.51149	2.34348	0.0228312	0.498921	-3.29231
CXCL5	0.27661	5.47869	2.50648	0.0152495	0.465478	-2.99246
AK1	0.276266	5.16366	2.44844	0.0176391	0.48013	-3.10099
SPIB	0.276229	5.08398	2.1732	0.0341875	0.52764	-3.58855
TMEM128	0.276185	6.52551	2.8212	0.00668833	0.428387	-2.37155
ADAM17	0.276142	8.60967	2.27281	0.0270569	0.503558	-3.41742
C5	0.276116	5.4037	2.24789	0.0287049	0.50796	-3.46081
DDX19A	0.275662	9.3392	2.11832	0.0387835	0.537384	-3.68019
BHMT2	0.275413	5.71794	2.95471	0.00463553	0.394785	-2.09261
GLB1L3	0.2754	6.93332	2.08796	0.0415508	0.543119	-3.73006
PDE1C	0.274818	4.84456	2.49811	0.0155748	0.465478	-3.00822
MEFV	0.274736	5.77436	2.42293	0.0187923	0.489451	-3.14808
MRPS16	0.274019	8.97494	2.19182	0.0327406	0.521219	-3.55703
SNX15	0.273114	10.0238	2.50119	0.0154543	0.465478	-3.00242
NIT1	0.272063	4.58253	2.16313	0.0349936	0.528156	-3.60552
MCOLN3	0.272006	5.93452	2.662	0.0102213	0.450433	-2.69229
MYSM1	0.271764	6.87064	2.05495	0.0447538	0.5538	-3.78361
ZDHHC19	0.271721	4.86144	2.56144	0.0132608	0.45057	-2.88791
SLC35F2	0.271635	5.21789	2.24951	0.0285952	0.50796	-3.45801
HAMP	0.271614	6.47636	2.21834	0.0307731	0.510792	-3.51176
IPP	0.270308	8.05081	2.00737	0.0497454	0.57752	-3.85953
C4orf47	0.269499	4.57341	2.70543	0.00911777	0.450433	-2.60612
NAV2	0.268674	5.68349	2.41214	0.0193006	0.489451	-3.1679
NDST3	0.268508	4.69315	3.08139	0.00324488	0.383957	-1.82003
GTPBP10	0.267593	7.74979	2.58238	0.0125674	0.450433	-2.84764
WDR77	0.266566	5.57568	2.42824	0.0185472	0.48718	-3.13832
TRIM52	0.266388	5.64312	2.11298	0.0392583	0.537384	-3.68901
AHR	0.264987	9.60634	2.3598	0.021943	0.496542	-3.26298
ZMYND12	0.264556	5.17429	2.17103	0.0343601	0.528091	-3.59222
ADH7	0.264308	4.59841	2.60816	0.0117587	0.450433	-2.79771
SERTAD2	0.263957	7.49903	2.08545	0.0417876	0.544061	-3.73416
GNL3L	0.263892	7.68027	2.15972	0.03527	0.528156	-3.61124
MCF2L2	0.263842	9.56835	2.06201	0.0440514	0.552633	-3.77222
PABPN1	0.263811	7.7706	2.07028	0.0432402	0.550738	-3.75882
GPR153	0.263339	5.34908	2.5718	0.0129133	0.450433	-2.86801
GNL2	-0.263413	7.91391	-2.15355	0.0357749	0.532264	-3.62158
P2RY12	-0.263553	5.29527	-2.08918	0.0414365	0.542878	-3.72806
NPC2	-0.263758	9.9988	-2.44668	0.0177167	0.48013	-3.10426
SNRNP35	-0.263951	8.65237	-2.08315	0.0420052	0.545176	-3.73791
TTC1	-0.264214	6.51791	-2.21766	0.0308224	0.510792	-3.51293
MCTP2	-0.264216	4.52729	-2.15181	0.0359186	0.532264	-3.6245
HMX1	-0.264269	4.52875	-2.33928	0.0230648	0.498921	-3.29983
IFT52	-0.26429	5.4758	-2.28075	0.0265493	0.501975	-3.4035
RPL5	-0.264705	10.5136	-2.28357	0.0263717	0.501975	-3.39857
RPL36AL	-0.265187	8.83024	-2.29886	0.0254244	0.501333	-3.37165
ID2	-0.265616	6.58502	-2.10301	0.0401581	0.537384	-3.70541
ACYP2	-0.265913	6.01483	-2.37028	0.0213893	0.493616	-3.24407
RPS14	-0.266776	10.5911	-2.30633	0.0249725	0.500278	-3.35845
MRPL30	-0.267462	6.90439	-2.11407	0.0391607	0.537384	-3.6872
STXBP5	-0.267784	5.75533	-2.217	0.0308705	0.510792	-3.51407
TMEM59	-0.267858	10.8124	-2.33451	0.0233325	0.498921	-3.30835
C10orf62	-0.267987	4.48908	-2.5543	0.0135051	0.454261	-2.90159
MRPL53	-0.268095	6.4517	-2.32841	0.0236792	0.498921	-3.31924
CEP120	-0.268513	6.29323	-2.02098	0.0482708	0.572116	-3.83797
SLC22A24	-0.269387	4.6046	-2.43128	0.0184076	0.485779	-3.13271
FBXO31	-0.270232	5.99441	-2.44624	0.0177362	0.48013	-3.10507
SERF2	-0.270426	8.45164	-2.41234	0.0192909	0.489451	-3.16753
CDKL1	-0.270971	5.22206	-2.19973	0.0321431	0.517611	-3.54359
HIST1H3H	-0.271128	4.87159	-2.30165	0.0252546	0.501333	-3.36672
MRPS9	-0.271212	5.54044	-2.56134	0.0132641	0.45057	-2.8881
SEC13	-0.271435	6.41141	-2.31064	0.0247155	0.500119	-3.35082
MAGED2	-0.271439	6.92789	-2.32128	0.02409	0.498921	-3.33193
MDH1	-0.271546	7.64119	-2.18123	0.0335573	0.524404	-3.575
RALGDS	-0.271773	5.851	-2.51741	0.0148337	0.465217	-2.9718
UBL4A	-0.271814	5.67331	-2.33148	0.0235044	0.498921	-3.31377
ACP6	-0.272003	5.96635	-2.50769	0.0152031	0.465217	-2.99018
SGCB	-0.272067	5.84685	-2.13582	0.0372625	0.533636	-3.65118
GDPD2	-0.272412	4.85355	-2.42155	0.0188569	0.489451	-3.15063
SSB	-0.2725	9.17523	-2.61855	0.0114466	0.450433	-2.77749
E2F2	-0.272929	5.35384	-2.09296	0.0410837	0.542594	-3.72189
LBP	-0.273069	4.4125	-2.39394	0.0201851	0.49326	-3.20115
SLC4A1	-0.273103	4.69016	-2.05951	0.0442989	0.5538	-3.77625
CDKN2D	-0.273331	5.66225	-2.35706	0.02209	0.496972	-3.26792
LCE1D	-0.273366	4.28732	-2.52161	0.0146766	0.464451	-2.96384
HSPA8	-0.275635	9.8376	-2.28573	0.0262356	0.501975	-3.39476
MLNR	-0.275675	4.60556	-2.16405	0.0349194	0.528156	-3.60398
NUP54	-0.275816	5.56294	-2.10727	0.0397717	0.537384	-3.69841
COTL1	-0.275896	6.93806	-2.4202	0.0189198	0.489451	-3.1531
CNGA2	-0.275958	4.21038	-2.21516	0.0310037	0.511221	-3.51722
OGFOD1	-0.275974	6.60154	-2.23177	0.0298171	0.508398	-3.48867
EIF2A	-0.276396	7.96601	-2.90869	0.00526577	0.413145	-2.18976
PIN1	-0.276567	6.92971	-2.19222	0.0327108	0.521219	-3.55636
MRPL1	-0.27671	5.90458	-2.11616	0.0389752	0.537384	-3.68376
HSPA5	-0.277484	5.07958	-2.04985	0.045267	0.556474	-3.79181
NAGA	-0.27787	5.66091	-2.41619	0.0191082	0.489451	-3.16046
UBA2	-0.27814	6.72946	-2.14833	0.0362072	0.532264	-3.63031
LBH	-0.27869	6.12947	-2.10561	0.0399218	0.537384	-3.70114
HIST1H3E	-0.27933	5.25732	-2.14082	0.036838	0.533636	-3.64286
NME1	-0.279587	5.40052	-2.45018	0.0175631	0.48013	-3.09778
TMEM184B	-0.280196	5.76643	-2.4516	0.0175009	0.48013	-3.09514
CCDC127	-0.280316	6.32889	-2.11856	0.0387623	0.537384	-3.67979
DPRX	-0.280759	4.51561	-2.3861	0.0205771	0.49326	-3.2154
WFDC13	-0.281256	5.08462	-2.44735	0.017687	0.48013	-3.10301
C1orf53	-0.281693	4.77545	-2.2669	0.0274398	0.506309	-3.42774
CYP2J2	-0.282186	6.14855	-2.30537	0.0250307	0.500674	-3.36016
MAZ	-0.282296	5.90651	-2.23736	0.029427	0.50796	-3.47902
HIST3H2BB	-0.282365	4.61271	-3.01129	0.00395702	0.393438	-1.9718
MIOX	-0.282516	4.39621	-2.45733	0.0172524	0.479709	-3.08449
TG	-0.284452	4.76579	-2.34302	0.0228563	0.498921	-3.29312
CCR5	-0.284805	5.55099	-2.03632	0.0466533	0.563455	-3.8135
AARSD1	-0.284822	6.40597	-2.13213	0.0375788	0.533636	-3.65731
TMEM9B	-0.284891	8.11018	-2.32708	0.0237554	0.498921	-3.32161
KRCC1	-0.28517	7.09382	-2.71082	0.00898875	0.450433	-2.59536
FGF14	-0.285417	4.89105	-2.63097	0.0110834	0.450433	-2.75324
CXorf38	-0.285432	5.91911	-2.35614	0.0221394	0.496972	-3.26957
CAPZB	-0.285614	7.65533	-2.50122	0.0154533	0.465478	-3.00237
DDAH2	-0.28592	5.6115	-2.38885	0.0204391	0.49326	-3.21041
YIPF2	-0.286061	5.61639	-2.28002	0.026596	0.501975	-3.40479
RAB13	-0.28622	8.96447	-2.34291	0.0228628	0.498921	-3.29334
TNFSF13B	-0.286424	6.58133	-2.56997	0.0129741	0.450433	-2.87153
PCNA	-0.286766	5.58166	-2.68635	0.00958839	0.450433	-2.6441
DCTN6	-0.287028	7.47908	-2.6412	0.0107922	0.450433	-2.73322
MAP1LC3B	-0.287292	6.05125	-2.59669	0.0121125	0.450433	-2.81997
FOXS1	-0.287322	4.96581	-2.58009	0.0126416	0.450433	-2.85206
TLN2	-0.287694	5.09285	-2.28762	0.0261177	0.501975	-3.39145
HIST2H2AC	-0.288184	9.38041	-2.31952	0.0241927	0.498921	-3.33506
RIOK2	-0.28839	5.91145	-2.13036	0.0377311	0.534643	-3.66025
CDC6	-0.289667	5.00219	-2.66518	0.0101366	0.450433	-2.68602
IKZF4	-0.28976	5.31297	-2.85583	0.00608731	0.42515	-2.30005
SH3TC1	-0.289947	4.77041	-2.48702	0.0160159	0.465872	-3.02906
TRAPPC9	-0.289973	5.2866	-2.18694	0.0331151	0.523067	-3.56533
RPL4	-0.289996	8.8255	-2.55286	0.0135547	0.454261	-2.90434
SEZ6L2	-0.290078	5.46382	-2.47127	0.0166617	0.474807	-3.05854
PSMB7	-0.290096	8.70697	-2.33978	0.0230369	0.498921	-3.29894
EBI3	-0.290138	4.93723	-2.33152	0.0235022	0.498921	-3.3137
SEZ6L	-0.290293	4.19299	-2.00595	0.0499013	0.57752	-3.86178
OSBPL2	-0.290489	6.42351	-2.33408	0.0233567	0.498921	-3.30912
RPL27	-0.290806	10.6002	-2.2759	0.0268584	0.503123	-3.41201
IL27	-0.291245	4.19306	-2.25565	0.0281823	0.506887	-3.44734
UBA52	-0.291502	9.93841	-2.04183	0.0460843	0.561508	-3.80468
HTR1E	-0.29183	5.81837	-2.86776	0.00589214	0.42515	-2.27528
AP3M2	-0.292175	5.77207	-2.25895	0.0279624	0.506887	-3.44159
OR13G1	-0.292364	4.39524	-2.24283	0.0290496	0.50796	-3.46956
NDUFS3	-0.292674	8.55293	-2.84167	0.0063267	0.428387	-2.32935
CASZ1	-0.292944	5.13682	-2.41966	0.0189454	0.489451	-3.15411
APLP1	-0.292949	5.10258	-4.35366	6.03675e-05	0.199478	1.25957
DNASE2	-0.293097	6.46879	-2.53352	0.0142397	0.458861	-2.94124
DDX50	-0.293458	7.3495	-2.11489	0.039088	0.537384	-3.68586
EDF1	-0.293546	9.30252	-2.81948	0.00671955	0.428387	-2.37509
RDH11	-0.293692	8.30041	-2.34745	0.0226123	0.498921	-3.28519
PSMC5	-0.293721	8.96651	-2.34174	0.0229273	0.498921	-3.29542
ISCU	-0.294299	7.66104	-2.24481	0.0289146	0.50796	-3.46615
PGBD1	-0.294961	5.70081	-2.48876	0.015946	0.465478	-3.0258
CMKLR1	-0.295203	5.33814	-2.37587	0.0210991	0.493616	-3.23396
DAGLB	-0.295673	6.60536	-2.41138	0.0193368	0.489451	-3.16929
LMF2	-0.296063	5.4378	-2.79863	0.0071091	0.428387	-2.41783
SF3B3	-0.296463	7.00747	-2.11485	0.0390916	0.537384	-3.68592
KIF4B	-0.297412	4.79217	-3.06149	0.00343376	0.388579	-1.86334
DNA2	-0.297477	5.70217	-2.10409	0.0400601	0.537384	-3.70364
XRCC6	-0.297519	8.36376	-3.0818	0.00324105	0.383957	-1.81912
PSME4	-0.297697	8.01965	-2.38499	0.0206335	0.49326	-3.21743
PACSIN2	-0.297838	7.09398	-2.57207	0.0129044	0.450433	-2.86749
CSNK1G2	-0.298223	7.79907	-2.05033	0.0452185	0.556474	-3.79104
PANK2	-0.299477	6.36305	-2.48204	0.0162178	0.469	-3.0384
TAF15	-0.299496	9.91634	-2.84926	0.00619742	0.42515	-2.31367
PCDHB4	-0.299766	5.05502	-2.54952	0.0136709	0.455385	-2.91073
FAM3D	-0.300089	4.3956	-2.09572	0.0408281	0.540514	-3.71737
YIPF3	-0.30012	8.06986	-2.6872	0.00956691	0.450433	-2.64241
BCL11B	-0.300219	4.95987	-2.1841	0.0333342	0.523357	-3.57013
POLR2B	-0.300274	6.77922	-2.10337	0.0401256	0.537384	-3.70482
LASP1	-0.300473	10.1003	-2.58477	0.0124903	0.450433	-2.84303
RSPRY1	-0.300668	7.36896	-2.78399	0.00739477	0.430761	-2.44769
RPL41	-0.300747	10.7135	-2.18488	0.0332736	0.523357	-3.56881
ATRIP	-0.301115	6.38253	-2.28678	0.0261699	0.501975	-3.39292
RPS3	-0.301249	10.4873	-2.22884	0.0300237	0.508771	-3.49372
CHAC1	-0.301369	4.27686	-2.32567	0.0238365	0.498921	-3.32412
TMED1	-0.301717	5.80063	-2.00658	0.049832	0.57752	-3.86078
GOLIM4	-0.301931	9.16515	-2.37084	0.02136	0.493616	-3.24306
ANP32A	-0.302459	8.84251	-2.06225	0.044027	0.552633	-3.77182
PJA1	-0.302737	5.35146	-2.88277	0.00565488	0.423378	-2.24402
POLR3B	-0.30334	6.13683	-2.16011	0.0352385	0.528156	-3.6106
DSN1	-0.303581	5.41204	-2.40168	0.0198046	0.49326	-3.18703
NEK6	-0.303601	6.95766	-2.20701	0.0316007	0.514353	-3.53116
TXNDC12	-0.303652	8.05281	-2.41768	0.0190379	0.489451	-3.15773
RPL36A	-0.304004	5.59113	-2.08886	0.0414667	0.542878	-3.72859
ZNF787	-0.304137	7.96073	-2.17985	0.0336646	0.524404	-3.57732
CD163L1	-0.30426	5.31873	-2.01348	0.0490788	0.5755	-3.84987
PCMT1	-0.304413	9.62162	-2.27683	0.0267987	0.502574	-3.41037
MAP3K13	-0.305475	4.4386	-2.98554	0.00425349	0.393438	-2.02698
TRIM34	-0.305569	5.1034	-3.00698	0.00400528	0.393438	-1.98106
ACSS3	-0.305607	5.19928	-2.29706	0.0255343	0.501333	-3.37483
ZNF830	-0.30626	6.85479	-2.24201	0.029106	0.50796	-3.47099
SEC31A	-0.306555	7.40504	-2.84402	0.00628638	0.427422	-2.3245
FIBP	-0.306866	6.77686	-2.03814	0.0464653	0.563455	-3.8106
P2RY13	-0.306868	5.05347	-2.44841	0.0176407	0.48013	-3.10106
MRPL20	-0.306959	6.54567	-2.00995	0.0494627	0.57752	-3.85545
NEU1	-0.307566	5.67229	-2.1526	0.0358537	0.532264	-3.62318
TPRG1	-0.307787	4.31252	-2.21043	0.0313494	0.513079	-3.52532
EEA1	-0.307901	6.39609	-2.15992	0.035254	0.528156	-3.61091
RPS10	-0.308099	10.9913	-2.49418	0.0157301	0.465478	-3.01562
VTA1	-0.308288	5.69544	-2.71843	0.00880926	0.450433	-2.58012
NOL3	-0.308368	5.62504	-2.85687	0.00607008	0.42515	-2.29789
NLRC4	-0.308399	5.23654	-3.09904	0.0030855	0.383957	-1.78145
MR1	-0.308414	6.07399	-2.08221	0.0420937	0.545468	-3.73943
PRCP	-0.308699	9.58348	-2.36455	0.0216908	0.493616	-3.25443
PPRC1	-0.30881	5.10331	-3.20847	0.00225003	0.383957	-1.53919
GTF2E2	-0.309046	6.81159	-2.20953	0.031415	0.513079	-3.52685
MTHFR	-0.309397	5.01147	-2.31809	0.0242759	0.498921	-3.33759
MPHOSPH10	-0.311292	7.48891	-3.08232	0.00323633	0.383957	-1.818
TMEM140	-0.31182	6.3441	-2.56623	0.0130991	0.450433	-2.87872
RFXANK	-0.311902	5.63729	-2.16885	0.0345341	0.528156	-3.5959
TPM1	-0.312034	10.0105	-2.03663	0.0466215	0.563455	-3.81301
DCTN2	-0.312135	8.56865	-2.95926	0.00457722	0.394641	-2.08296
RNASET2	-0.312144	8.08421	-2.15853	0.0353672	0.528812	-3.61325
EIF4E	-0.312615	6.45559	-2.03304	0.0469957	0.565111	-3.81875
NECAP2	-0.313135	7.62538	-2.24735	0.028741	0.50796	-3.46174
ARMC5	-0.313822	6.38879	-2.23672	0.0294718	0.50796	-3.48014
RAB33A	-0.314109	4.59851	-2.64063	0.0108083	0.450433	-2.73433
HEPH	-0.314913	5.54866	-2.30457	0.0250785	0.501025	-3.36157
DIAPH3	-0.3152	5.25298	-2.58812	0.0123831	0.450433	-2.83656
CTNNBL1	-0.315858	6.46677	-2.24276	0.0290548	0.50796	-3.4697
EIF2B4	-0.315882	6.58794	-3.0689	0.00336232	0.38578	-1.84724
AACS	-0.31635	4.97052	-2.32245	0.0240222	0.498921	-3.32985
PATE2	-0.316457	4.89607	-2.14706	0.0363137	0.532594	-3.63245
ZNF574	-0.316535	5.23465	-2.27389	0.0269871	0.503558	-3.41552
SPRY4	-0.31678	6.02408	-2.0737	0.0429087	0.549564	-3.75327
MRPL2	-0.317205	5.76007	-2.35449	0.0222287	0.496972	-3.27255
TMEM44	-0.317808	6.89926	-2.13177	0.0376097	0.533636	-3.65791
MFN2	-0.318163	6.67611	-2.46905	0.0167546	0.474807	-3.06268
PSMB8	-0.318418	6.26121	-2.07122	0.0431497	0.550186	-3.75731
CLIC1	-0.318734	8.09849	-2.69845	0.00928746	0.450433	-2.62004
BCAT2	-0.318877	6.08467	-2.06927	0.0433388	0.550738	-3.76046
GINS4	-0.318986	4.71903	-2.60274	0.0119248	0.450433	-2.80824
ARNTL2	-0.319831	4.65423	-2.64688	0.0106335	0.450433	-2.72206
NR0B1	-0.320127	4.49958	-2.75583	0.00797451	0.43643	-2.50485
GSTT2B	-0.320154	4.63419	-2.93032	0.00496029	0.405907	-2.14424
MS4A4A	-0.320562	5.24813	-2.46916	0.0167501	0.474807	-3.06248
PCSK6	-0.320672	4.87683	-2.69089	0.00947441	0.450433	-2.63508
PPP3CA	-0.320703	5.93117	-2.56717	0.0130678	0.450433	-2.87692
JOSD2	-0.321532	6.1278	-2.3194	0.0241996	0.498921	-3.33527
MRPS15	-0.321532	7.17669	-2.27277	0.0270596	0.503558	-3.41749
NKAIN1	-0.321882	4.63037	-2.90408	0.00533306	0.413676	-2.19943
RAB35	-0.32286	6.86485	-2.70357	0.0091626	0.450433	-2.60982
RNF123	-0.323042	6.77147	-2.39326	0.0202189	0.49326	-3.20238
TSGA10	-0.323273	5.3827	-2.30723	0.024919	0.500278	-3.35686
CD99L2	-0.323391	7.16793	-2.28515	0.0262725	0.501975	-3.3958
POLD1	-0.323461	4.3538	-2.7001	0.0092471	0.450433	-2.61675
FIP1L1	-0.323922	7.41649	-3.8021	0.000368062	0.274467	-0.141313
TOMM7	-0.324162	10.3075	-2.72788	0.00859103	0.450433	-2.56117
ADAP2	-0.325092	6.27941	-2.63297	0.0110258	0.450433	-2.74932
SLU7	-0.325743	7.37773	-2.67907	0.0097738	0.450433	-2.65854
GNG10	-0.32595	6.95135	-3.1164	0.00293598	0.383957	-1.74339
PCGF1	-0.326821	5.60571	-2.52895	0.0144057	0.461472	-2.94991
SRP14	-0.327362	9.90127	-3.09042	0.00316245	0.383957	-1.80032
MAGEB3	-0.327589	4.8787	-2.18437	0.0333135	0.523357	-3.56968
SRPRB	-0.327933	9.11272	-3.30688	0.00168528	0.377361	-1.31692
TMEM41A	-0.328545	6.95684	-2.2342	0.0296469	0.50796	-3.48447
ALAD	-0.328582	6.30813	-2.16465	0.0348709	0.528156	-3.60297
AKR1A1	-0.328603	7.31977	-2.59721	0.0120964	0.450433	-2.81897
TP53I3	-0.328623	5.55764	-3.29363	0.00175261	0.381105	-1.34707
EFHD2	-0.328878	7.82324	-2.38126	0.0208226	0.49326	-3.22419
ATP6V1B2	-0.329242	7.65923	-2.21394	0.0310926	0.511665	-3.51931
BECN1	-0.329553	8.17199	-2.36343	0.0217499	0.493616	-3.25644
PTPMT1	-0.329884	6.54552	-2.06497	0.0437592	0.551101	-3.76742
HERPUD1	-0.329926	6.94644	-2.31584	0.0244079	0.499243	-3.34159
BRSK2	-0.330095	5.71685	-2.13296	0.0375076	0.533636	-3.65593
TACC3	-0.330282	5.27559	-2.37117	0.0213429	0.493616	-3.24246
EDEM2	-0.330381	5.49843	-2.32089	0.0241127	0.498921	-3.33262
CREB3L3	-0.33041	4.82054	-2.22246	0.0304774	0.510792	-3.5047
TWF1	-0.33093	8.07168	-2.53462	0.0141996	0.458861	-2.93913
WIPI1	-0.331343	8.0651	-2.49271	0.0157882	0.465478	-3.01837
OXCT1	-0.331357	5.05795	-2.27887	0.026669	0.501975	-3.40681
PPIL1	-0.331619	5.54298	-2.91862	0.00512338	0.412548	-2.16888
VWCE	-0.332049	5.39702	-3.31851	0.00162818	0.377361	-1.29038
GLG1	-0.332943	8.39164	-2.77365	0.00760312	0.430761	-2.46874
CINP	-0.33359	4.63915	-2.82719	0.00658059	0.428387	-2.35923
MLEC	-0.333608	6.77848	-2.98976	0.00420352	0.393438	-2.01796
ZNF503	-0.333735	5.40486	-2.16232	0.0350585	0.528156	-3.60687
C12orf10	-0.333921	6.09914	-2.89391	0.00548449	0.420285	-2.22074
CHD3	-0.334381	6.87664	-2.47002	0.016714	0.474807	-3.06087
NDUFA5	-0.334739	10.0379	-3.15043	0.00266228	0.383957	-1.66835
SYNJ2	-0.334746	5.88113	-2.29669	0.025557	0.501333	-3.37548
GSTZ1	-0.334817	6.03306	-2.56771	0.0130497	0.450433	-2.87589
MRPS22	-0.334913	7.8261	-3.19437	0.00234427	0.383957	-1.57071
PTRH2	-0.334913	7.00663	-2.21861	0.0307538	0.510792	-3.5113
ALDH4A1	-0.335517	6.19108	-2.47135	0.0166582	0.474807	-3.05838
KRT2	-0.335621	4.16882	-3.09216	0.00314677	0.383957	-1.79651
ICA1	-0.33664	6.54758	-2.16044	0.0352109	0.528156	-3.61003
TBX4	-0.336725	4.11122	-2.1197	0.0386614	0.537384	-3.67791
NDUFB11	-0.33678	7.26568	-2.41121	0.0193446	0.489451	-3.16959
HLA-A	-0.336952	10.2983	-2.72737	0.00860284	0.450433	-2.5622
GPR68	-0.337165	5.71817	-2.41378	0.0192226	0.489451	-3.16489
ZMYND8	-0.337303	6.43418	-2.37395	0.0211983	0.493616	-3.23743
SLC48A1	-0.337777	5.46859	-3.06253	0.00342365	0.388579	-1.86108
DDOST	-0.33856	8.65146	-3.14059	0.00273885	0.383957	-1.6901
EIF3C	-0.338666	5.6704	-2.00607	0.0498879	0.57752	-3.86158
COPB2	-0.33887	9.42034	-3.1864	0.00239914	0.383957	-1.58848
WNT9B	-0.338908	5.63686	-2.62466	0.0112666	0.450433	-2.76557
AP2B1	-0.339093	5.60791	-3.21196	0.00222728	0.383957	-1.53138
CXCR4	-0.339328	5.84544	-2.01499	0.0489149	0.574802	-3.84747
AOAH	-0.339755	5.4125	-2.22908	0.0300069	0.508771	-3.49331
PEF1	-0.340175	6.48925	-2.69751	0.00931044	0.450433	-2.6219
CDC42BPA	-0.340217	7.55105	-2.17622	0.0339491	0.526209	-3.58346
HSPA13	-0.340733	6.64359	-2.03692	0.0465918	0.563455	-3.81255
UQCRC1	-0.340757	6.88824	-2.46414	0.0169616	0.478223	-3.07183
PTPRQ	-0.340854	4.60399	-2.25971	0.0279126	0.506887	-3.44028
C11orf80	-0.3412	5.31087	-2.1625	0.035044	0.528156	-3.60657
SLC22A18AS	-0.341345	4.91281	-2.53798	0.0140789	0.458861	-2.93274
MAGED1	-0.342059	6.65844	-2.29011	0.0259626	0.501975	-3.38707
MAD2L2	-0.342279	5.52336	-2.46418	0.01696	0.478223	-3.07176
TCF25	-0.342441	9.39301	-3.03353	0.00371668	0.393438	-1.9239
OR1A2	-0.343118	4.6094	-2.98279	0.00428633	0.393438	-2.03285
RPL35	-0.343769	10.3672	-3.28647	0.0017901	0.383957	-1.36336
ERP29	-0.343919	9.0747	-3.15315	0.00264145	0.383957	-1.66232
FOXO6	-0.343945	5.87824	-2.05788	0.0444608	0.5538	-3.77888
ERF	-0.344656	5.7822	-2.17885	0.0337428	0.524951	-3.57901
HSBP1	-0.345037	7.28856	-2.42013	0.0189233	0.489451	-3.15324
GMEB2	-0.346838	7.11089	-2.76379	0.00780649	0.433772	-2.48873
FLT1	-0.347014	5.93037	-3.18489	0.00240971	0.383957	-1.59185
PAK2	-0.347364	6.93284	-2.66279	0.0102004	0.450433	-2.69074
DDX19B	-0.348346	6.4108	-3.07149	0.00333762	0.38578	-1.8416
SPRR1A	-0.348385	6.6193	-2.41526	0.0191524	0.489451	-3.16218
BYSL	-0.34894	5.4181	-2.21283	0.0311733	0.511705	-3.52121
PPAN	-0.348948	5.08672	-2.96576	0.00449517	0.394504	-2.06916
OR52H1	-0.349628	4.369	-3.46355	0.00105369	0.370405	-0.954845
SPCS2	-0.350035	8.83126	-3.09764	0.00309785	0.383957	-1.78451
RPL6	-0.350036	10.0569	-3.32	0.00162101	0.377361	-1.28698
PDF	-0.35075	5.99449	-2.98909	0.0042114	0.393438	-2.01939
C1QA	-0.350852	5.68908	-2.55773	0.0133872	0.452318	-2.89502
LPAR2	-0.350889	6.98501	-2.48932	0.0159236	0.465478	-3.02475
CHCHD1	-0.351336	6.64443	-2.69924	0.00926803	0.450433	-2.61846
GAD1	-0.351409	4.88241	-2.24405	0.0289665	0.50796	-3.46747
CIR1	-0.352089	8.25116	-2.53178	0.0143028	0.45975	-2.94455
PA2G4	-0.353036	7.11231	-2.62258	0.0113277	0.450433	-2.76964
NBR1	-0.353747	6.25801	-2.67583	0.00985725	0.450433	-2.66495
SERPINB8	-0.353909	6.5153	-2.15315	0.035808	0.532264	-3.62226
ALKBH3	-0.354399	5.38334	-2.80383	0.00701003	0.428387	-2.40719
C12orf57	-0.35548	7.00071	-2.70756	0.00906643	0.450433	-2.60185
SCGB3A1	-0.356802	4.65005	-2.55327	0.0135407	0.454261	-2.90356
CNOT6L	-0.357151	6.03102	-2.82711	0.00658209	0.428387	-2.3594
EIF2S1	-0.357869	7.67684	-2.16286	0.035015	0.528156	-3.60596
ATP6AP1	-0.357944	9.1774	-2.85239	0.00614468	0.42515	-2.30718
AKR7A2	-0.358154	7.82681	-2.08642	0.0416961	0.543465	-3.73258
RASSF5	-0.358587	5.26585	-2.42953	0.0184879	0.486398	-3.13595
ATAD3A	-0.358638	5.53118	-3.40633	0.00125249	0.377361	-1.08821
HLA-F	-0.35883	8.26594	-2.35904	0.0219837	0.496542	-3.26435
NCLN	-0.358891	6.50444	-2.53903	0.0140412	0.458861	-2.93074
OR2C3	-0.358939	5.15782	-2.01081	0.0493685	0.577259	-3.85409
HEATR6	-0.359899	5.60489	-2.05806	0.0444433	0.5538	-3.77859
DYNLL1	-0.359946	8.24114	-2.90997	0.00524725	0.413145	-2.18708
MAN2B2	-0.360608	8.71548	-3.1843	0.00241384	0.383957	-1.59316
PDIA6	-0.360667	7.04535	-2.07436	0.0428457	0.549564	-3.75221
SOX2	-0.361805	5.44259	-2.17971	0.0336759	0.524404	-3.57757
DERPC	-0.361812	6.08536	-2.00594	0.0499026	0.57752	-3.8618
RSPO1	-0.361984	4.36141	-2.43275	0.0183407	0.485779	-3.13
DYRK4	-0.362005	6.10957	-2.4959	0.0156621	0.465478	-3.01239
LGMN	-0.362398	6.55283	-2.23971	0.0292646	0.50796	-3.47497
VAPB	-0.363518	7.09685	-2.67602	0.00985237	0.450433	-2.66458
PWP1	-0.364561	6.90217	-3.18644	0.00239889	0.383957	-1.58839
MYL6	-0.364781	11.2344	-2.61186	0.0116468	0.450433	-2.79053
C6orf47	-0.36481	7.23724	-2.44624	0.017736	0.48013	-3.10507
TMPO	-0.36563	5.75025	-2.43623	0.0181829	0.485779	-3.12358
LOXL3	-0.365775	5.89995	-2.65375	0.0104444	0.450433	-2.70855
ARPC4	-0.365876	6.9539	-2.48879	0.0159449	0.465478	-3.02575
PPFIA2	-0.366332	4.91152	-2.98067	0.00431184	0.393592	-2.03738
HLA-E	-0.366362	8.4635	-2.49559	0.0156741	0.465478	-3.01296
HIST1H1E	-0.366938	8.17793	-2.17575	0.0339865	0.526265	-3.58426
BOLA3	-0.36831	7.28618	-2.43241	0.0183561	0.485779	-3.13063
HADHA	-0.368534	5.70318	-3.24169	0.00204199	0.383957	-1.46463
PPM1M	-0.368572	6.56922	-3.13827	0.00275718	0.383957	-1.69521
AP2S1	-0.368677	8.81992	-2.5987	0.0120499	0.450433	-2.81608
ABCA3	-0.368886	5.49911	-2.70311	0.00917382	0.450433	-2.61074
MT1H	-0.369161	4.98083	-2.78349	0.00740468	0.430761	-2.44871
CACNB3	-0.369355	6.49903	-2.14924	0.0361317	0.532264	-3.6288
GCC2	-0.370168	7.34346	-3.73135	0.000460363	0.288265	-0.314596
MRPL40	-0.370614	7.25523	-2.38102	0.0208348	0.49326	-3.22462
KEAP1	-0.370864	5.72712	-3.09551	0.00311676	0.383957	-1.78917
SDAD1	-0.370989	8.34163	-3.2652	0.00190585	0.383957	-1.41157
DOK4	-0.371326	6.49453	-2.82178	0.00667776	0.428387	-2.37035
SPAG7	-0.371499	6.5798	-2.29533	0.0256401	0.501333	-3.37787
CLSTN1	-0.371651	6.48996	-2.57905	0.0126753	0.450433	-2.85406
RPLP2	-0.37181	11.1684	-3.39897	0.00128054	0.377361	-1.10529
DRAP1	-0.372076	6.56959	-3.39	0.00131547	0.377361	-1.12604
MRPL33	-0.372479	7.21371	-2.8475	0.00622722	0.42515	-2.31731
PSMA2	-0.372614	6.29069	-2.2867	0.0261749	0.501975	-3.39306
NSA2	-0.373477	8.9198	-2.65336	0.010455	0.450433	-2.70932
GPR37	-0.374834	5.7976	-2.72084	0.00875316	0.450433	-2.57529
SLC27A2	-0.375106	4.8342	-3.03622	0.00368848	0.393438	-1.91808
PSMC3	-0.37534	8.63025	-3.15455	0.0026308	0.383957	-1.65922
DTD1	-0.375535	6.15597	-2.36456	0.02169	0.493616	-3.2544
PRDM1	-0.375634	6.16992	-2.05652	0.0445964	0.5538	-3.78107
HIST2H3A	-0.375635	4.89878	-2.01803	0.0485871	0.573555	-3.84265
ARPC5L	-0.376244	7.12288	-3.10231	0.00305684	0.383957	-1.7743
MPP1	-0.376936	5.96813	-2.89156	0.00552003	0.420285	-2.22566
ENTPD1	-0.377707	5.63365	-2.78418	0.00739101	0.430761	-2.44731
MEA1	-0.378473	7.54589	-2.99353	0.00415938	0.393438	-2.0099
B4GALT6	-0.378591	5.28813	-2.57169	0.0129172	0.450433	-2.86823
OR2M3	-0.378681	5.47562	-2.27801	0.0267234	0.502302	-3.40831
NEK3	-0.378846	5.46756	-3.19202	0.00236036	0.383957	-1.57596
CENPN	-0.379	5.5788	-2.21876	0.0307428	0.510792	-3.51104
SUSD4	-0.379109	4.8013	-2.46968	0.016728	0.474807	-3.0615
FMNL1	-0.380001	6.54103	-2.42594	0.0186529	0.487636	-3.14255
AURKAIP1	-0.380039	7.65429	-3.34808	0.00149114	0.377361	-1.22265
CHMP2A	-0.380585	6.92282	-2.28067	0.0265545	0.501975	-3.40365
BRAP	-0.380655	5.51898	-3.00253	0.00405563	0.393438	-1.9906
GGT5	-0.380918	5.30935	-2.88738	0.00558371	0.421907	-2.23438
SMC1A	-0.382019	6.58311	-2.64558	0.0106695	0.450433	-2.72461
STMN3	-0.382142	6.19026	-2.12121	0.038529	0.537384	-3.67542
CDC123	-0.382509	6.98723	-2.30016	0.025345	0.501333	-3.36935
CFHR1	-0.38253	5.15145	-2.37715	0.0210335	0.493616	-3.23165
RAF1	-0.382839	6.26149	-2.98454	0.00426545	0.393438	-2.02912
IQCD	-0.382895	5.08729	-2.49988	0.0155055	0.465478	-3.00489
PITPNC1	-0.383721	5.77922	-2.31572	0.0244152	0.499243	-3.34181
PFKP	-0.384738	5.58263	-2.15196	0.0359066	0.532264	-3.62425
ICAM3	-0.385058	6.65751	-2.08422	0.0419031	0.545103	-3.73615
TSSC4	-0.38518	7.17695	-2.24146	0.0291443	0.50796	-3.47195
DNAJC25-GNG10	-0.385194	8.03169	-4.07447	0.000152756	0.249676	0.540174
NDUFA13	-0.385949	8.11687	-2.25715	0.0280825	0.506887	-3.44474
SLC46A3	-0.385982	6.68006	-2.66621	0.0101093	0.450433	-2.68398
SRP19	-0.386053	8.20348	-3.25005	0.00199253	0.383957	-1.44578
HEYL	-0.386098	6.66701	-2.14272	0.0366778	0.533118	-3.63969
CDK2AP2	-0.3862	4.95087	-2.35249	0.0223369	0.497742	-3.27614
C11orf74	-0.386212	6.2138	-2.27181	0.027121	0.504043	-3.41916
TMEM125	-0.386699	5.2804	-2.52093	0.0147021	0.464451	-2.96514
BSCL2	-0.386712	7.42281	-2.36249	0.0217999	0.49407	-3.25814
TTLL12	-0.387583	6.45133	-3.04837	0.00356395	0.393438	-1.89181
BTN3A3	-0.3882	5.85749	-2.9833	0.00428017	0.393438	-2.03175
C1orf50	-0.389447	6.07682	-2.87672	0.00574949	0.42515	-2.25664
WSB2	-0.389704	8.27535	-2.31336	0.0245544	0.499615	-3.346
KATNA1	-0.390234	6.24469	-2.54666	0.013771	0.45596	-2.91619
BFSP1	-0.390498	5.36543	-2.57282	0.0128797	0.450433	-2.86605
IVD	-0.390799	5.91068	-2.96245	0.00453672	0.394504	-2.07618
FAM168A	-0.391253	5.38814	-2.81688	0.00676694	0.428387	-2.38042
ARPC3	-0.392137	6.82748	-2.52453	0.0145686	0.46378	-2.95832
FBXW9	-0.393026	5.46056	-2.32797	0.0237042	0.498921	-3.32002
CXorf56	-0.395189	5.57756	-2.15603	0.0355717	0.530908	-3.61744
OR2J3	-0.395253	5.36855	-2.13239	0.0375561	0.533636	-3.65687
NUP50	-0.395783	6.13105	-2.96996	0.00444271	0.394504	-2.0602
PTPRCAP	-0.396512	5.34903	-2.01404	0.049018	0.575241	-3.84898
TACO1	-0.396936	6.50753	-2.65764	0.0103386	0.450433	-2.70089
BZW1	-0.39703	6.07884	-2.89302	0.00549791	0.420285	-2.2226
TST	-0.397084	6.40002	-2.03802	0.0464774	0.563455	-3.81079
PRF1	-0.397444	5.71991	-2.07925	0.0423763	0.547625	-3.74426
CHPF	-0.398315	6.78355	-2.67367	0.00991324	0.450433	-2.66922
TICAM2	-0.398455	6.19231	-3.18871	0.00238315	0.383957	-1.58334
SRPX2	-0.398992	5.62156	-2.25525	0.0282088	0.506887	-3.44803
SPOP	-0.399012	8.88059	-3.93804	0.000238125	0.249676	0.196078
ZCCHC14	-0.399629	6.41322	-2.81786	0.0067491	0.428387	-2.37842
MRPS26	-0.400537	6.53135	-2.7557	0.00797735	0.43643	-2.50512
SURF6	-0.400797	7.35058	-2.33266	0.0234373	0.498921	-3.31166
PDIA5	-0.400819	5.40835	-3.07939	0.00326344	0.383957	-1.82439
SLC35B2	-0.401467	7.18625	-2.37469	0.02116	0.493616	-3.23609
CTSS	-0.402687	6.10343	-2.25631	0.0281381	0.506887	-3.44619
SUCLG1	-0.402701	7.82002	-3.25724	0.00195096	0.383957	-1.42956
FCGR2A	-0.406568	7.3576	-2.66546	0.0101291	0.450433	-2.68546
SAMM50	-0.407149	7.15288	-2.34038	0.0230033	0.498921	-3.29786
DLX3	-0.40877	5.70297	-2.79752	0.00713028	0.428387	-2.42009
S100A16	-0.409852	6.0846	-2.0223	0.0481298	0.571264	-3.83587
XYLT2	-0.410247	6.86515	-3.05565	0.00349113	0.392384	-1.87601
EFEMP2	-0.410493	7.47448	-2.21263	0.0311879	0.511705	-3.52155
ADAMTS12	-0.410643	5.77276	-2.49982	0.0155079	0.465478	-3.005
LRRN2	-0.411798	5.49061	-2.85194	0.00615235	0.42515	-2.30812
RPS19	-0.411829	10.473	-2.76077	0.00786991	0.434595	-2.49485
USF2	-0.412279	6.44618	-2.15478	0.0356739	0.531953	-3.61953
RBM4	-0.41255	6.05004	-3.01071	0.00396356	0.393438	-1.97306
TSPAN9	-0.412706	7.53746	-3.3059	0.00169015	0.377361	-1.31914
SOSTDC1	-0.412771	5.39898	-2.15749	0.035452	0.5296	-3.61499
GSS	-0.414287	5.86922	-2.86342	0.00596242	0.42515	-2.28429
ANG	-0.414567	6.8418	-2.60633	0.0118145	0.450433	-2.80127
INSIG1	-0.414714	6.52248	-2.43082	0.0184288	0.485779	-3.13356
POLR3D	-0.414853	4.78538	-3.30735	0.00168291	0.377361	-1.31584
BSG	-0.415313	8.04136	-2.28796	0.0260964	0.501975	-3.39085
DLG3	-0.416108	5.64645	-2.94285	0.00479089	0.399868	-2.11775
HMGCS1	-0.416283	8.39978	-2.80579	0.00697296	0.428387	-2.40317
SDF2L1	-0.416753	10.0727	-3.36329	0.00142499	0.377361	-1.18769
KIR2DL3	-0.416944	4.49499	-2.90797	0.00527621	0.413145	-2.19127
RNFT1	-0.417878	5.67525	-2.76339	0.00781495	0.433772	-2.48955
HLA-B	-0.418342	9.38854	-3.20019	0.00230495	0.383957	-1.55772
HIST1H3A	-0.419477	5.49544	-2.5847	0.0124925	0.450433	-2.84316
ITPK1	-0.419494	7.15631	-2.61097	0.0116736	0.450433	-2.79225
MVD	-0.42	6.35849	-2.49856	0.0155574	0.465478	-3.00739
ZNF429	-0.4201	6.10171	-3.83212	0.000334523	0.273984	-0.0673007
LSM14B	-0.420362	6.53478	-2.30271	0.0251905	0.501333	-3.36485
CXCL11	-0.420509	5.22949	-2.16411	0.0349139	0.528156	-3.60386
ANKFN1	-0.423028	4.5426	-2.29542	0.025635	0.501333	-3.37773
CHRNB2	-0.423553	4.88554	-2.68242	0.00968793	0.450433	-2.65189
TMCO3	-0.42403	5.8185	-2.5901	0.01232	0.450433	-2.83273
HIST1H4D	-0.424177	4.71064	-3.85831	0.000307676	0.267548	-0.00248817
MT1E	-0.424788	7.49812	-2.62742	0.0111862	0.450433	-2.76019
BAK1	-0.425999	6.50784	-2.27269	0.0270645	0.503558	-3.41763
EID2	-0.426283	5.51065	-3.04099	0.00363909	0.393438	-1.90777
CYP2C8	-0.42675	4.46908	-2.57785	0.0127144	0.450433	-2.85637
GCH1	-0.427026	5.22468	-3.45223	0.00109047	0.37535	-0.981333
CGNL1	-0.427108	6.61044	-2.14041	0.0368727	0.533636	-3.64354
RASSF6	-0.427583	5.80616	-2.46837	0.0167829	0.474807	-3.06394
FCGR1A	-0.427795	5.49342	-2.34127	0.0229536	0.498921	-3.29626
ANTXR2	-0.428102	8.35712	-2.60688	0.0117977	0.450433	-2.8002
GAL3ST4	-0.430085	6.52373	-2.98443	0.00426668	0.393438	-2.02934
ZNF34	-0.431515	5.51366	-2.32656	0.0237853	0.498921	-3.32254
PPP2R5C	-0.431608	6.82689	-3.62313	0.000645692	0.296337	-0.576399
VRK2	-0.43164	7.18879	-3.6719	0.000554729	0.296337	-0.458924
HIST2H4B	-0.432221	7.68659	-2.6531	0.0104622	0.450433	-2.70983
GPR65	-0.432445	6.58674	-2.64433	0.0107045	0.450433	-2.72707
IGSF6	-0.432606	7.32025	-2.39548	0.0201087	0.49326	-3.19833
MRPL48	-0.432734	6.21937	-2.53576	0.0141587	0.458861	-2.93697
OLFML3	-0.433807	7.12727	-2.09071	0.0412933	0.542878	-3.72556
MAGOH	-0.434581	7.02789	-2.41298	0.0192606	0.489451	-3.16636
STX8	-0.434679	6.31653	-2.8742	0.00578926	0.42515	-2.26188
NDUFA12	-0.436137	7.79708	-2.90884	0.00526359	0.413145	-2.18945
FURIN	-0.436794	6.48397	-2.29235	0.0258238	0.501975	-3.38312
MT1A	-0.437251	9.14341	-2.12	0.0386356	0.537384	-3.67742
PPIB	-0.437615	6.91182	-2.97292	0.0044062	0.394504	-2.05391
IFI27L2	-0.438667	7.00408	-2.31465	0.0244778	0.499287	-3.3437
AREG	-0.440157	4.47612	-2.80824	0.00692695	0.428387	-2.39815
TSPAN1	-0.440675	6.50219	-2.3413	0.022952	0.498921	-3.29621
C1orf162	-0.441037	7.61433	-2.96581	0.00449448	0.394504	-2.06904
KIF26B	-0.442107	6.25809	-2.36385	0.0217277	0.493616	-3.25569
PSMB10	-0.443285	7.80352	-2.98466	0.00426392	0.393438	-2.02885
PMCH	-0.444169	4.50405	-3.73832	0.000450361	0.288265	-0.297588
LGALS2	-0.444793	5.50421	-2.78239	0.00742675	0.430761	-2.45096
RC3H2	-0.44559	7.40254	-3.93066	0.000243865	0.249676	0.177621
PROCR	-0.446647	6.61259	-2.76297	0.00782375	0.433772	-2.4904
REST	-0.447587	7.03135	-3.08129	0.00324582	0.383957	-1.82025
WDR54	-0.448173	6.65116	-3.89746	0.000271384	0.249676	0.0947642
PSORS1C2	-0.44846	5.33905	-2.68209	0.00969658	0.450433	-2.65256
NCKAP1L	-0.452614	9.08416	-2.43068	0.018435	0.485779	-3.13382
LSR	-0.453912	6.2461	-2.49908	0.0155368	0.465478	-3.0064
PDCD1	-0.454826	5.13624	-2.56906	0.0130046	0.450433	-2.87329
STARD10	-0.45608	5.94882	-2.0717	0.0431024	0.550186	-3.75652
FRK	-0.458694	7.21926	-2.38679	0.0205427	0.49326	-3.21416
C2CD3	-0.460196	5.73719	-2.82742	0.00657647	0.428387	-2.35875
RRP7A	-0.460316	6.6166	-2.56581	0.0131133	0.450433	-2.87953
KRTCAP3	-0.461266	5.54592	-2.82558	0.00660947	0.428387	-2.36255
SEC11C	-0.462412	8.23607	-2.35506	0.0221976	0.496972	-3.27151
WARS	-0.463271	6.88926	-2.17715	0.033876	0.526034	-3.58189
SLC35B1	-0.464715	6.90727	-2.50949	0.015134	0.465217	-2.98678
GADD45G	-0.465208	5.9056	-2.44658	0.017721	0.48013	-3.10444
TJP3	-0.465436	5.77446	-2.5696	0.0129864	0.450433	-2.87224
RRBP1	-0.467013	8.47478	-3.34121	0.00152198	0.377361	-1.23843
LST1	-0.47016	5.49975	-3.12615	0.00285495	0.383957	-1.72193
HLA-DRB1	-0.47134	9.23703	-2.51237	0.0150242	0.465217	-2.98133
NCF2	-0.471815	8.08133	-2.19176	0.0327457	0.521219	-3.55714
BCKDHA	-0.472251	6.03019	-2.99117	0.00418697	0.393438	-2.01494
ZNF428	-0.472425	10.0365	-3.71463	0.000485223	0.288265	-0.355311
ENO2	-0.472643	6.81876	-2.30228	0.0252167	0.501333	-3.36561
RNASEH2B	-0.473579	7.43056	-2.57455	0.0128226	0.450433	-2.86272
COX6A1	-0.474716	8.86003	-2.58812	0.012383	0.450433	-2.83655
PRSS23	-0.475777	6.89084	-2.63685	0.0109151	0.450433	-2.74173
HIST1H4A	-0.475962	5.80644	-2.60168	0.0119576	0.450433	-2.81031
GIMAP7	-0.47628	7.99822	-2.13728	0.0371384	0.533636	-3.64876
RNFT2	-0.477299	5.55698	-4.51164	3.53151e-05	0.145869	1.67459
HIST2H4A	-0.477369	5.5741	-2.75976	0.00789121	0.434595	-2.4969
CD3D	-0.478984	5.81983	-2.41253	0.0192817	0.489451	-3.16717
ZNF664	-0.48011	6.5548	-2.9101	0.00524539	0.413145	-2.18681
TXNDC5	-0.480197	6.31172	-2.52251	0.0146432	0.464366	-2.96214
CKMT1A	-0.48367	5.92577	-2.09431	0.0409583	0.541804	-3.71968
PIPOX	-0.484763	4.39665	-3.37329	0.00138301	0.377361	-1.16464
RNASE4	-0.484778	6.50706	-2.82145	0.00668385	0.428387	-2.37104
TAF12	-0.485522	6.42928	-2.95248	0.00466449	0.395214	-2.09736
TYROBP	-0.485603	7.90096	-2.13941	0.0369575	0.533636	-3.64521
SEC61A1	-0.488697	8.10229	-2.98945	0.00420715	0.393438	-2.01862
CIT	-0.490658	4.90307	-2.92274	0.00506535	0.411024	-2.16021
ICOS	-0.494474	6.46434	-2.00787	0.0496909	0.57752	-3.85875
FUT8	-0.501556	5.53677	-3.62425	0.000643463	0.296337	-0.573724
SULF2	-0.502452	6.84208	-2.51589	0.0148908	0.465217	-2.97467
MRPL17	-0.503654	7.67087	-3.59899	0.000695843	0.304824	-0.634249
HIST2H3C	-0.505027	6.35558	-2.0178	0.0486117	0.573555	-3.84302
SYT16	-0.505631	6.28799	-2.16309	0.0349962	0.528156	-3.60557
HIST1H4B	-0.506682	7.84564	-2.61145	0.011659	0.450433	-2.79131
TES	-0.509212	7.78733	-2.4309	0.0184251	0.485779	-3.13342
CKMT1B	-0.511033	5.80333	-2.10581	0.0399036	0.537384	-3.70081
GZMH	-0.51284	5.18125	-2.86648	0.00591288	0.42515	-2.27795
ALG8	-0.514762	8.84327	-2.83071	0.00651806	0.428387	-2.35198
CDKN3	-0.518387	5.37642	-3.13138	0.00281238	0.383957	-1.71042
G6PC3	-0.51883	5.53765	-3.14984	0.00266677	0.383957	-1.66964
TNFRSF17	-0.520799	4.63198	-2.74709	0.00816292	0.445108	-2.52251
CBLN2	-0.527036	4.90733	-2.07575	0.0427118	0.54917	-3.74995
NCAPG	-0.527477	5.81295	-2.2572	0.0280786	0.506887	-3.44463
KCTD21	-0.532481	5.68217	-2.96383	0.00451938	0.394504	-2.07326
RSAD1	-0.532721	5.64826	-3.8195	0.000348242	0.273984	-0.0984371
KLHL35	-0.5349	5.90078	-3.5809	0.00073584	0.304824	-0.677462
PSMB3	-0.535942	8.26056	-2.69898	0.00927437	0.450433	-2.61897
MDK	-0.538512	6.05086	-3.04134	0.00363548	0.393438	-1.90701
CCND1	-0.53903	10.1655	-3.23125	0.00210534	0.383957	-1.48811
TFPT	-0.540413	7.06589	-2.60154	0.0119617	0.450433	-2.81056
SUFU	-0.540526	6.7938	-2.5023	0.0154111	0.465478	-3.00033
CDC5L	-0.543116	7.08483	-3.29355	0.00175306	0.381105	-1.34727
SUPT4H1	-0.547472	6.5267	-3.00556	0.00402127	0.393438	-1.9841
SPRR3	-0.549028	4.48171	-2.49187	0.0158219	0.465478	-3.01997
RABAC1	-0.549614	6.67091	-2.77702	0.00753467	0.430761	-2.46189
GANAB	-0.55336	7.87647	-3.35018	0.00148184	0.377361	-1.21783
PTHLH	-0.555276	5.26707	-2.92206	0.00507498	0.411024	-2.16165
CD8A	-0.555839	5.63304	-2.23651	0.0294863	0.50796	-3.4805
C1QC	-0.557867	8.29573	-2.19763	0.0323007	0.518632	-3.54716
FCER1G	-0.562845	6.95888	-2.39868	0.0199511	0.49326	-3.1925
SERPINI1	-0.56671	5.37398	-3.07796	0.00327672	0.383957	-1.8275
RNF43	-0.567947	5.40642	-2.26121	0.027813	0.506644	-3.43766
CBX2	-0.569973	5.34762	-3.98947	0.000201592	0.249676	0.325158
GINS2	-0.56999	5.11061	-3.12112	0.00289646	0.383957	-1.733
BATF	-0.572478	6.22015	-2.61064	0.0116837	0.450433	-2.7929
UGT2B15	-0.573454	4.48258	-3.3613	0.00143349	0.377361	-1.19227
NBL1	-0.573539	8.28818	-2.7707	0.00766348	0.430761	-2.47473
CTSZ	-0.574487	8.04759	-2.39195	0.0202842	0.49326	-3.20477
ADRM1	-0.574632	6.33963	-3.62506	0.000641841	0.296337	-0.571772
PRKACB	-0.57731	5.91846	-3.49668	0.000952715	0.349795	-0.877063
QSOX1	-0.578412	7.62861	-3.38393	0.00133962	0.377361	-1.14007
HMGB3	-0.582318	6.19782	-2.03917	0.0463582	0.563455	-3.80894
SPATA20	-0.58241	5.82634	-3.89674	0.000272011	0.249676	0.0929748
FKBP11	-0.582411	6.4538	-2.78796	0.00731633	0.430761	-2.43961
GADD45GIP1	-0.584926	7.39801	-3.35851	0.00144546	0.377361	-1.19868
CD300LF	-0.589054	6.48299	-2.59057	0.012305	0.450433	-2.83181
HCST	-0.600111	6.31983	-2.85851	0.00604296	0.42515	-2.29449
KRT86	-0.60039	4.65618	-2.32543	0.0238499	0.498921	-3.32454
PAAF1	-0.602237	6.00961	-3.95857	0.000222837	0.249676	0.247503
ARHGAP11B	-0.605828	6.48091	-2.28219	0.0264585	0.501975	-3.40098
SYT13	-0.615181	5.59205	-2.10693	0.0398021	0.537384	-3.69896
RASGEF1A	-0.620857	6.10803	-3.03332	0.00371887	0.393438	-1.92435
HIST1H4F	-0.62174	5.93674	-2.62229	0.0113362	0.450433	-2.77021
AURKA	-0.622418	6.01179	-2.36379	0.0217306	0.493616	-3.25579
HLA-DPA1	-0.625634	8.89586	-2.36957	0.0214266	0.493616	-3.24536
ESR1	-0.626905	8.01059	-2.05467	0.0447813	0.5538	-3.78405
KCNS3	-0.633853	7.04544	-2.45582	0.0173175	0.480067	-3.08729
PLEKHB1	-0.636033	5.35865	-2.78388	0.00739701	0.430761	-2.44792
HHIPL2	-0.643197	4.60409	-4.53808	3.22619e-05	0.145869	1.74455
SFN	-0.644826	6.34464	-2.25331	0.0283391	0.507568	-3.45141
ABCC8	-0.646635	4.75412	-3.08421	0.00321892	0.383957	-1.81387
LRRC26	-0.64932	6.3863	-2.07881	0.0424176	0.547625	-3.74496
MMP3	-0.655126	5.85519	-2.47693	0.016427	0.472835	-3.04796
HIST1H2AJ	-0.655392	6.19708	-2.34862	0.0225478	0.498921	-3.28308
SIL1	-0.656645	7.01867	-3.30859	0.00167676	0.377361	-1.31302
NAAA	-0.660973	5.82059	-5.68123	5.56079e-07	0.00654414	4.86161
TRPM2	-0.668004	5.86198	-4.07526	0.000152362	0.249676	0.542177
PLAT	-0.668579	6.46994	-2.87445	0.00578523	0.42515	-2.26135
ZFR2	-0.677697	4.49278	-2.62647	0.0112138	0.450433	-2.76204
BMP7	-0.688308	4.789	-3.39981	0.00127728	0.377361	-1.10332
CD177	-0.689715	5.38424	-2.5333	0.0142474	0.458861	-2.94165
CCL5	-0.705247	7.42969	-2.82723	0.00657987	0.428387	-2.35914
CEACAM5	-0.710698	5.17113	-2.59772	0.0120803	0.450433	-2.81798
GZMB	-0.71313	4.8962	-2.79021	0.00727214	0.430761	-2.43502
C1QB	-0.716537	6.95505	-2.94277	0.00479203	0.399868	-2.11793
HIST1H2BO	-0.720795	5.93281	-2.99843	0.00410261	0.393438	-1.9994
GRIA1	-0.731372	4.62428	-2.71293	0.00893864	0.450433	-2.59114
EPCAM	-0.752665	7.88225	-3.01805	0.0038825	0.393438	-1.95727
TAT	-0.759502	4.90287	-2.30917	0.024803	0.500119	-3.35343
BCAS1	-0.798845	6.06333	-2.43559	0.0182121	0.485779	-3.12477
ITGB6	-0.802463	6.39613	-2.41297	0.0192608	0.489451	-3.16637
MT1F	-0.808084	6.43204	-3.79032	0.000382081	0.274467	-0.170267
NR2F1	-0.816051	6.65722	-2.6101	0.0117	0.450433	-2.79395
HLA-DRB5	-0.856416	8.38085	-4.03824	0.000171986	0.249676	0.448271
CXCL10	-0.857764	6.05715	-2.84814	0.00621624	0.42515	-2.31597
GBP5	-0.863283	7.25751	-2.81125	0.00687095	0.428387	-2.39199
GZMA	-0.872132	7.16381	-3.1576	0.00260779	0.383957	-1.65248
DHRS2	-1.03027	6.12536	-2.56108	0.0132728	0.45057	-2.88859
CXCL9	-1.13041	6.66401	-2.63046	0.011098	0.450433	-2.75423
CEACAM6	-1.26293	7.41437	-2.24031	0.0292232	0.50796	-3.47393
MMP1	-1.27859	5.62697	-3.99012	0.000201168	0.249676	0.326791
TFF3	-1.35691	7.76468	-2.80046	0.007074	0.428387	-2.41408
