# Supplementary material for: Construction and Identification of a Novel 5-Gene Signature for Predicting the Prognosis in Breast Cancer
Source: Front Med (Lausanne). 2021 Oct 14;8:669931. doi: 10.3389/fmed.2021.669931 (PMC8551811; doi:10.3389/fmed.2021.669931)
Supplement: Supplementary file 2 [file Table_2.xlsx]

## Sheet: S2
geneSet	description	link	size	overlap	expect	enrichmentRatio	pValue	FDR	overlapId	userId	DB
hsa05322	Systemic lupus erythematosus	http://www.kegg.jp/kegg-bin/show_pathway?hsa05322+126961+128312+2209+2212+3113+3123+3127+333932+554313+6741+712+713+714+727+8331+8338+8348+8350+8353+8357+8359+8360+8361+8366+8370	117	25	7.94223	3.14773	1.76095e-07	5.24764e-05	126961;128312;2209;2212;3113;3123;3127;333932;554313;6741;712;713;714;727;8331;8338;8348;8350;8353;8357;8359;8360;8361;8366;8370	C5;HIST1H3H;SSB;HIST1H3E;HIST3H2BB;HIST2H2AC;C1QA;HIST2H3A;FCGR2A;HIST1H3A;HIST1H4D;FCGR1A;HIST2H4B;HLA-DRB1;HIST1H4A;HIST2H4A;HIST2H3C;HIST1H4B;C1QC;HIST1H4F;HLA-DPA1;HIST1H2AJ;C1QB;HIST1H2BO;HLA-DRB5	pathway_KEGG
hsa03010	Ribosome	http://www.kegg.jp/kegg-bin/show_pathway?hsa03010+11224+51021+51069+55052+6123+6124+6125+6128+6155+6171+6173+6181+6188+6204+6208+6223+63875+64960+64965+7311+79590	113	21	7.6707	2.73769	1.77183e-05	0.00264002	11224;51021;51069;55052;6123;6124;6125;6128;6155;6171;6173;6181;6188;6204;6208;6223;63875;64960;64965;7311;79590	RPL3L;MRPL24;MRPS16;RPL5;RPS14;MRPS9;RPL4;RPL27;UBA52;RPL41;RPS3;RPL36A;MRPL20;RPS10;MRPL2;MRPS15;RPL35;RPL6;RPLP2;RPS19;MRPL17	pathway_KEGG
hsa04612	Antigen processing and presentation	http://www.kegg.jp/kegg-bin/show_pathway?hsa04612+1520+3105+3106+3113+3123+3127+3133+3134+3309+3312+3804+4801+5641+8625+925	70	15	4.75176	3.15672	5.18831e-05	0.00515372	1520;3105;3106;3113;3123;3127;3133;3134;3309;3312;3804;4801;5641;8625;925	NFYB;HSPA8;HSPA5;RFXANK;HLA-A;HLA-F;LGMN;HLA-E;CTSS;KIR2DL3;HLA-B;HLA-DRB1;CD8A;HLA-DPA1;HLA-DRB5	pathway_KEGG
hsa04940	Type I diabetes mellitus	http://www.kegg.jp/kegg-bin/show_pathway?hsa04940+2571+3002+3105+3106+3113+3123+3127+3133+3134+3382+5551	42	11	2.85106	3.85822	7.6685e-05	0.00571303	2571;3002;3105;3106;3113;3123;3127;3133;3134;3382;5551	ICA1;HLA-A;GAD1;HLA-F;HLA-E;PRF1;HLA-B;HLA-DRB1;HLA-DPA1;GZMB;HLA-DRB5	pathway_KEGG
hsa03060	Protein export	http://www.kegg.jp/kegg-bin/show_pathway?hsa03060+29927+3309+58477+6727+6728+90701+9789	20	7	1.35765	5.15598	0.000224519	0.012286	29927;3309;58477;6727;6728;90701;9789	HSPA5;SRP14;SRPRB;SPCS2;SRP19;SEC11C;SEC61A1	pathway_KEGG
hsa05332	Graft-versus-host disease	http://www.kegg.jp/kegg-bin/show_pathway?hsa05332+3002+3105+3106+3113+3123+3127+3133+3134+3804+5551	40	10	2.71529	3.68285	0.000247369	0.012286	3002;3105;3106;3113;3123;3127;3133;3134;3804;5551	HLA-A;HLA-F;HLA-E;PRF1;KIR2DL3;HLA-B;HLA-DRB1;HLA-DPA1;GZMB;HLA-DRB5	pathway_KEGG
hsa05320	Autoimmune thyroid disease	http://www.kegg.jp/kegg-bin/show_pathway?hsa05320+3002+3105+3106+3113+3123+3127+3133+3134+5551+7038	43	10	2.91894	3.4259	0.00046573	0.0173567	3002;3105;3106;3113;3123;3127;3133;3134;5551;7038	TG;HLA-A;HLA-F;HLA-E;PRF1;HLA-B;HLA-DRB1;HLA-DPA1;GZMB;HLA-DRB5	pathway_KEGG
hsa05330	Allograft rejection	http://www.kegg.jp/kegg-bin/show_pathway?hsa05330+3002+3105+3106+3113+3123+3127+3133+3134+5551	36	9	2.44376	3.68285	0.000505306	0.0173567	3002;3105;3106;3113;3123;3127;3133;3134;5551	HLA-A;HLA-F;HLA-E;PRF1;HLA-B;HLA-DRB1;HLA-DPA1;GZMB;HLA-DRB5	pathway_KEGG
hsa05034	Alcoholism	http://www.kegg.jp/kegg-bin/show_pathway?hsa05034+126961+128312+135+2790+333932+51806+554313+5894+59345+673+8331+8338+8348+8350+8353+8357+8359+8360+8361+8366+8370+84699+9759	162	23	10.9969	2.09149	0.000524196	0.0173567	126961;128312;135;2790;333932;51806;554313;5894;59345;673;8331;8338;8348;8350;8353;8357;8359;8360;8361;8366;8370;84699;9759	CALML5;HDAC4;BRAF;ADORA2A;GNB4;HIST1H3H;HIST1H3E;HIST3H2BB;HIST2H2AC;GNG10;CREB3L3;HIST2H3A;RAF1;HIST1H3A;HIST1H4D;HIST2H4B;HIST1H4A;HIST2H4A;HIST2H3C;HIST1H4B;HIST1H4F;HIST1H2AJ;HIST1H2BO	pathway_KEGG
hsa03050	Proteasome	http://www.kegg.jp/kegg-bin/show_pathway?hsa03050+11047+23198+5683+5691+5695+5696+5699+5702+5705	42	9	2.85106	3.15672	0.00166478	0.0496104	11047;23198;5683;5691;5695;5696;5699;5702;5705	PSMB7;PSMC5;PSME4;PSMB8;PSMA2;PSMC3;PSMB10;PSMB3;ADRM1	pathway_KEGG
GO:0043043	peptide biosynthetic process	http://amigo.geneontology.org/amigo/term/GO:0043043	469	54	27.0906	1.99331	7.40645e-07	0.00419279	283;1965;1977;2730;2937;2966;4116;5036;5045;5936;6123;6124;6125;6128;6155;6171;6173;6181;6188;6204;6208;6223;6238;6352;7072;7311;7453;8663;8872;8890;9775;10644;11224;26058;29904;51021;51069;51204;54998;55052;56339;56945;63875;64949;64960;64965;64976;79094;79590;83939;90480;116540;149986;246175	GTF2H2;METTL3;IGF2BP2;EEF2K;GCLM;TIA1;GIGYF2;EIF4A3;RPL3L;MRPL24;MRPS16;RPL5;RPS14;MRPL53;MRPS9;EIF2A;RPL4;RPL27;UBA52;RPL41;RPS3;CHAC1;RPL36A;MRPL20;RPS10;EIF4E;EIF2B4;MRPL2;MRPS15;MRPS22;EIF3C;RPL35;RPL6;PA2G4;CNOT6L;EIF2S1;MRPL40;RPLP2;AURKAIP1;CDC123;TACO1;MRPS26;RPS19;RBM4;GSS;ANG;LSM14B;MAGOH;FURIN;WARS;RRBP1;MRPL17;GADD45GIP1;CCL5	geneontology_Biological_Process
GO:0070126	mitochondrial translational termination	http://amigo.geneontology.org/amigo/term/GO:0070126	52	13	3.00365	4.32807	5.48945e-06	0.0106817	51021;51069;54998;55052;56945;63875;64949;64960;64965;64976;79590;90480;116540	MRPL24;MRPS16;MRPL53;MRPS9;MRPL20;MRPL2;MRPS15;MRPS22;MRPL40;AURKAIP1;MRPS26;MRPL17;GADD45GIP1	geneontology_Biological_Process
GO:0006412	translation	http://amigo.geneontology.org/amigo/term/GO:0006412	454	50	26.2241	1.90664	6.95842e-06	0.0106817	283;1965;1977;2966;4116;5036;5936;6123;6124;6125;6128;6155;6171;6173;6181;6188;6204;6208;6223;6238;6352;7072;7311;7453;8663;8872;8890;9775;10644;11224;26058;29904;51021;51069;51204;54998;55052;56339;56945;63875;64949;64960;64965;64976;79590;83939;90480;116540;149986;246175	GTF2H2;METTL3;IGF2BP2;EEF2K;TIA1;GIGYF2;EIF4A3;RPL3L;MRPL24;MRPS16;RPL5;RPS14;MRPL53;MRPS9;EIF2A;RPL4;RPL27;UBA52;RPL41;RPS3;RPL36A;MRPL20;RPS10;EIF4E;EIF2B4;MRPL2;MRPS15;MRPS22;EIF3C;RPL35;RPL6;PA2G4;CNOT6L;EIF2S1;MRPL40;RPLP2;AURKAIP1;CDC123;TACO1;MRPS26;RPS19;RBM4;ANG;LSM14B;MAGOH;WARS;RRBP1;MRPL17;GADD45GIP1;CCL5	geneontology_Biological_Process
GO:0006414	translational elongation	http://amigo.geneontology.org/amigo/term/GO:0006414	78	16	4.50547	3.55124	7.54758e-06	0.0106817	6181;9775;29904;51021;51069;54998;55052;56945;63875;64949;64960;64965;64976;79590;90480;116540	EEF2K;EIF4A3;MRPL24;MRPS16;MRPL53;MRPS9;MRPL20;MRPL2;MRPS15;MRPS22;MRPL40;RPLP2;AURKAIP1;MRPS26;MRPL17;GADD45GIP1	geneontology_Biological_Process
GO:0070125	mitochondrial translational elongation	http://amigo.geneontology.org/amigo/term/GO:0070125	55	13	3.17693	4.092	1.06872e-05	0.0109308	51021;51069;54998;55052;56945;63875;64949;64960;64965;64976;79590;90480;116540	MRPL24;MRPS16;MRPL53;MRPS9;MRPL20;MRPL2;MRPS15;MRPS22;MRPL40;AURKAIP1;MRPS26;MRPL17;GADD45GIP1	geneontology_Biological_Process
GO:0072599	establishment of protein localization to endoplasmic reticulum	http://amigo.geneontology.org/amigo/term/GO:0072599	108	19	6.23834	3.04568	1.15854e-05	0.0109308	6124;6125;6128;6155;6171;6173;6181;6188;6204;6208;6223;6727;6728;7311;9789;11224;25782;29927;54557	SGTB;RAB3GAP2;RPL5;RPS14;RPL4;RPL27;UBA52;RPL41;RPS3;RPL36A;RPS10;SRP14;RPL35;SPCS2;RPL6;RPLP2;SRP19;RPS19;SEC61A1	geneontology_Biological_Process
GO:0070972	protein localization to endoplasmic reticulum	http://amigo.geneontology.org/amigo/term/GO:0070972	129	21	7.45136	2.81828	1.41673e-05	0.0114573	3309;3638;6124;6125;6128;6155;6171;6173;6181;6188;6204;6208;6223;6727;6728;7311;9789;11224;25782;29927;54557	SGTB;RAB3GAP2;RPL5;RPS14;HSPA5;RPL4;RPL27;UBA52;RPL41;RPS3;RPL36A;RPS10;SRP14;RPL35;SPCS2;RPL6;RPLP2;SRP19;RPS19;INSIG1;SEC61A1	geneontology_Biological_Process
GO:0045047	protein targeting to ER	http://amigo.geneontology.org/amigo/term/GO:0045047	104	18	6.00729	2.99636	2.46935e-05	0.0174737	6124;6125;6128;6155;6171;6173;6181;6188;6204;6208;6223;6727;6728;7311;9789;11224;29927;54557	SGTB;RPL5;RPS14;RPL4;RPL27;UBA52;RPL41;RPS3;RPL36A;RPS10;SRP14;RPL35;SPCS2;RPL6;RPLP2;SRP19;RPS19;SEC61A1	geneontology_Biological_Process
GO:0006415	translational termination	http://amigo.geneontology.org/amigo/term/GO:0006415	61	13	3.52351	3.6895	3.51107e-05	0.0220846	51021;51069;54998;55052;56945;63875;64949;64960;64965;64976;79590;90480;116540	MRPL24;MRPS16;MRPL53;MRPS9;MRPL20;MRPL2;MRPS15;MRPS22;MRPL40;AURKAIP1;MRPS26;MRPL17;GADD45GIP1	geneontology_Biological_Process
GO:0006614	SRP-dependent cotranslational protein targeting to membrane	http://amigo.geneontology.org/amigo/term/GO:0006614	93	16	5.37191	2.97846	7.45177e-05	0.0421845	6124;6125;6128;6155;6171;6173;6181;6188;6204;6208;6223;6727;6728;7311;11224;29927	RPL5;RPS14;RPL4;RPL27;UBA52;RPL41;RPS3;RPL36A;RPS10;SRP14;RPL35;RPL6;RPLP2;SRP19;RPS19;SEC61A1	geneontology_Biological_Process
GO:0005840	ribosome	http://amigo.geneontology.org/amigo/term/GO:0005840	177	31	7.97359	3.88783	5.55176e-11	3.92509e-08	190;6123;6124;6125;6128;6155;6171;6173;6181;6188;6204;6208;6223;6238;6838;7311;11224;51021;51069;54998;55052;56945;63875;64949;64960;64965;64976;79590;83939;90480;116540	RPL3L;MRPL24;MRPS16;RPL5;RPS14;MRPL53;MRPS9;EIF2A;RPL4;RPL27;UBA52;RPL41;RPS3;RPL36A;MRPL20;RPS10;MRPL2;NR0B1;MRPS15;MRPS22;RPL35;RPL6;MRPL40;RPLP2;AURKAIP1;MRPS26;SURF6;RPS19;RRBP1;MRPL17;GADD45GIP1	geneontology_Cellular_Component
GO:0044391	ribosomal subunit	http://amigo.geneontology.org/amigo/term/GO:0044391	142	27	6.39689	4.2208	1.44852e-10	5.12052e-08	6123;6124;6125;6128;6155;6171;6173;6181;6188;6204;6208;6223;6838;7311;11224;51021;51069;55052;56945;63875;64949;64960;64965;64976;79590;83939;116540	RPL3L;MRPL24;MRPS16;RPL5;RPS14;MRPL53;MRPS9;EIF2A;RPL4;RPL27;UBA52;RPL41;RPS3;RPL36A;MRPL20;RPS10;MRPL2;MRPS15;MRPS22;RPL35;RPL6;MRPL40;RPLP2;MRPS26;SURF6;RPS19;MRPL17	geneontology_Cellular_Component
GO:0044445	cytosolic part	http://amigo.geneontology.org/amigo/term/GO:0044445	204	29	9.1899	3.15564	3.33704e-08	7.86429e-06	196;1977;2026;3312;5214;5300;5705;6123;6124;6125;6128;6155;6171;6173;6181;6188;6204;6208;6223;6838;7311;8266;9175;9775;11224;54557;58484;83939;134957	SGTB;EIF4A3;RPL3L;AHR;RPL5;RPS14;STXBP5;UBL4A;HSPA8;EIF2A;PIN1;RPL4;RPL27;UBA52;PSMC5;RPL41;RPS3;RPL36A;MAP3K13;RPS10;NLRC4;EIF4E;RPL35;RPL6;RPLP2;PFKP;SURF6;RPS19;ENO2	geneontology_Cellular_Component
GO:0015934	large ribosomal subunit	http://amigo.geneontology.org/amigo/term/GO:0015934	83	17	3.73903	4.54663	1.25662e-07	2.22107e-05	6123;6124;6125;6128;6155;6171;6173;6181;6838;7311;11224;51069;55052;63875;64976;79590;116540	RPL3L;MRPL24;RPL5;MRPL53;RPL4;RPL27;UBA52;RPL41;RPL36A;MRPL20;MRPL2;RPL35;RPL6;MRPL40;RPLP2;SURF6;MRPL17	geneontology_Cellular_Component
GO:0030662	coated vesicle membrane	http://amigo.geneontology.org/amigo/term/GO:0030662	150	21	6.75728	3.10776	3.44276e-06	0.000486807	163;374;915;1175;1950;2209;2571;2890;3113;3123;3127;3133;3134;3312;4036;6396;9276;11021;22872;55707;553115	LRP2;EGF;SEC13;HSPA8;SEC31A;NECAP2;RAB35;COPB2;AP2B1;PEF1;GAD1;HLA-F;HLA-E;AP2S1;FCGR1A;AREG;HLA-DRB1;CD3D;HLA-DPA1;GRIA1;HLA-DRB5	geneontology_Cellular_Component
GO:0098798	mitochondrial protein complex	http://amigo.geneontology.org/amigo/term/GO:0098798	166	22	7.47806	2.94194	5.06389e-06	0.000596695	593;1337;1763;3030;4698;4722;7384;8802;25813;51021;51069;51079;54543;55052;56945;63875;64949;64960;64965;64976;79590;116540	MRPL24;MRPS16;MRPL53;MRPS9;NDUFS3;DNA2;MRPL20;MRPL2;MRPS15;TOMM7;NDUFA5;MRPS22;UQCRC1;HADHA;MRPL40;NDUFA13;MRPS26;SUCLG1;SAMM50;BCKDHA;COX6A1;MRPL17	geneontology_Cellular_Component
GO:0000313	organellar ribosome	http://amigo.geneontology.org/amigo/term/GO:0000313	48	11	2.16233	5.0871	6.85071e-06	0.000605432	51021;51069;55052;56945;63875;64949;64960;64965;64976;79590;116540	MRPL24;MRPS16;MRPL53;MRPS9;MRPL20;MRPL2;MRPS15;MRPS22;MRPL40;MRPS26;MRPL17	geneontology_Cellular_Component
GO:0005761	mitochondrial ribosome	http://amigo.geneontology.org/amigo/term/GO:0005761	48	11	2.16233	5.0871	6.85071e-06	0.000605432	51021;51069;55052;56945;63875;64949;64960;64965;64976;79590;116540	MRPL24;MRPS16;MRPL53;MRPS9;MRPL20;MRPL2;MRPS15;MRPS22;MRPL40;MRPS26;MRPL17	geneontology_Cellular_Component
GO:0022626	cytosolic ribosome	http://amigo.geneontology.org/amigo/term/GO:0022626	103	16	4.64	3.44828	1.33471e-05	0.00104849	6123;6124;6125;6128;6155;6171;6173;6181;6188;6204;6208;6223;6838;7311;11224;83939	RPL3L;RPL5;RPS14;EIF2A;RPL4;RPL27;UBA52;RPL41;RPS3;RPL36A;RPS10;RPL35;RPL6;RPLP2;SURF6;RPS19	geneontology_Cellular_Component
GO:0030135	coated vesicle	http://amigo.geneontology.org/amigo/term/GO:0030135	225	25	10.1359	2.46648	2.71047e-05	0.0019163	163;374;915;1175;1950;2209;2571;2890;3113;3123;3127;3133;3134;3312;4036;5045;6396;9276;11018;11021;22872;55062;55707;57216;553115	LRP2;VANGL2;EGF;SEC13;HSPA8;TMED1;SEC31A;NECAP2;RAB35;WIPI1;COPB2;AP2B1;PEF1;GAD1;HLA-F;HLA-E;AP2S1;FCGR1A;FURIN;AREG;HLA-DRB1;CD3D;HLA-DPA1;GRIA1;HLA-DRB5	geneontology_Cellular_Component
GO:0030134	COPII-coated ER to Golgi transport vesicle	http://amigo.geneontology.org/amigo/term/GO:0030134	67	12	3.01825	3.97581	3.79179e-05	0.00228346	374;2890;3113;3123;3127;3133;3134;6396;11018;22872;57216;553115	VANGL2;SEC13;TMED1;SEC31A;PEF1;HLA-F;HLA-E;AREG;HLA-DRB1;HLA-DPA1;GRIA1;HLA-DRB5	geneontology_Cellular_Component
GO:0022625	cytosolic large ribosomal subunit	http://amigo.geneontology.org/amigo/term/GO:0022625	57	11	2.56777	4.28388	3.87575e-05	0.00228346	6123;6124;6125;6128;6155;6171;6173;6181;6838;7311;11224	RPL3L;RPL5;RPL4;RPL27;UBA52;RPL41;RPL36A;RPL35;RPL6;RPLP2;SURF6	geneontology_Cellular_Component
GO:1905368	peptidase complex	http://amigo.geneontology.org/amigo/term/GO:1905368	81	13	3.64893	3.56269	6.04043e-05	0.00328507	5683;5691;5695;5696;5699;5702;5705;6883;9789;11047;23198;80227;90701	PSMB7;PSMC5;PSME4;PSMB8;SPCS2;PSMA2;PSMC3;PSMB10;SEC11C;TAF12;PSMB3;ADRM1;PAAF1	geneontology_Cellular_Component
GO:0032993	protein-DNA complex	http://amigo.geneontology.org/amigo/term/GO:0032993	130	17	5.85631	2.90285	7.09704e-05	0.0033339	988;2099;2547;3008;4801;5111;5424;5619;6908;8331;8338;8348;8350;51659;84296;126961;128312	TBP;PRM1;NFYB;HIST3H2BB;PCNA;HIST2H2AC;XRCC6;GINS4;POLD1;HIST1H1E;HIST1H3A;HIST2H3C;CDC5L;GINS2;ESR1;HIST1H2AJ;HIST1H2BO	geneontology_Cellular_Component
GO:0015935	small ribosomal subunit	http://amigo.geneontology.org/amigo/term/GO:0015935	61	11	2.74796	4.00297	7.46301e-05	0.0033339	6188;6204;6208;6223;7311;51021;56945;64949;64960;64965;83939	MRPS16;RPS14;MRPS9;EIF2A;UBA52;RPS3;RPS10;MRPS15;MRPS22;MRPS26;RPS19	geneontology_Cellular_Component
GO:0012507	ER to Golgi transport vesicle membrane	http://amigo.geneontology.org/amigo/term/GO:0012507	51	10	2.29748	4.3526	7.55349e-05	0.0033339	374;2890;3113;3123;3127;3133;3134;6396;22872;553115	SEC13;SEC31A;PEF1;HLA-F;HLA-E;AREG;HLA-DRB1;HLA-DPA1;GRIA1;HLA-DRB5	geneontology_Cellular_Component
GO:0005759	mitochondrial matrix	http://amigo.geneontology.org/amigo/term/GO:0005759	270	27	12.1631	2.21983	8.37771e-05	0.0033339	18;593;1763;2954;3030;4722;6188;7263;8802;10202;23479;51021;51069;51205;55052;55210;56945;63875;64949;64960;64965;64976;79586;79590;90480;116540;728294	D2HGDH;MRPL24;ABAT;MRPS16;MRPL53;MRPS9;ACP6;NDUFS3;ISCU;DNA2;RPS3;MRPL20;MRPL2;MRPS15;GSTZ1;MRPS22;ATAD3A;HADHA;MRPL40;TST;CHPF;MRPS26;SUCLG1;BCKDHA;MRPL17;GADD45GIP1;DHRS2	geneontology_Cellular_Component
GO:0005774	vacuolar membrane	http://amigo.geneontology.org/amigo/term/GO:0005774	241	25	10.8567	2.30273	8.48801e-05	0.0033339	163;1175;1186;1650;1950;3113;3123;3127;3312;4036;4680;4758;5547;6396;7056;7226;7311;9482;10103;55054;55062;56674;59345;81631;221955	LRP2;CLCN7;ATG16L1;GNB4;EGF;THBD;SEC13;HSPA8;TMEM9B;MAP1LC3B;UBA52;DAGLB;NEU1;PRCP;WIPI1;DDOST;AP2B1;AP2S1;STX8;TSPAN1;HLA-DRB1;HLA-DPA1;TRPM2;HLA-DRB5;CEACAM6	geneontology_Cellular_Component
GO:0016607	nuclear speck	http://amigo.geneontology.org/amigo/term/GO:0016607	304	29	13.6948	2.1176	0.000107226	0.00398995	190;661;988;2961;2966;3192;4116;4354;5300;5894;5936;8106;8405;9158;9507;9541;9775;9879;10285;10569;10783;11252;23198;23236;23524;25898;56339;64318;64332	GTF2H2;METTL3;NFKBIZ;PLCB1;HNRNPU;SMNDC1;SRRM2;RCHY1;ADAMTS4;NOC3L;DDX46;EIF4A3;PABPN1;PIN1;PSME4;PACSIN2;NEK6;FIBP;GTF2E2;NR0B1;SLU7;CIR1;MPP1;RAF1;SPOP;RBM4;POLR3D;MAGOH;CDC5L	geneontology_Cellular_Component
GO:0005839	proteasome core complex	http://amigo.geneontology.org/amigo/term/GO:0005839	19	6	0.855922	7.00998	0.000132926	0.00468684	5683;5691;5695;5696;5699;23198	PSMB7;PSME4;PSMB8;PSMA2;PSMB10;PSMB3	geneontology_Cellular_Component
GO:0044437	vacuolar part	http://amigo.geneontology.org/amigo/term/GO:0044437	355	32	15.9922	2.00097	0.000139213	0.00468684	163;1175;1186;1520;1650;1950;2444;3113;3123;3127;3312;4036;4680;4758;5036;5547;5641;6396;7056;7226;7311;9482;10103;10577;55054;55062;56674;59345;79980;81567;81631;221955	LRP2;CLCN7;ATG16L1;GNB4;EGF;THBD;NPC2;SEC13;HSPA8;TMEM9B;MAP1LC3B;UBA52;DAGLB;DSN1;NEU1;PRCP;WIPI1;DDOST;AP2B1;PA2G4;LGMN;AP2S1;CTSS;STX8;TSPAN1;FRK;HLA-DRB1;TXNDC5;HLA-DPA1;TRPM2;HLA-DRB5;CEACAM6	geneontology_Cellular_Component
GO:0005740	mitochondrial envelope	http://amigo.geneontology.org/amigo/term/GO:0005740	406	35	18.2897	1.91364	0.000164898	0.00529924	578;1159;1337;1584;3030;4698;4722;4830;5894;6188;7311;7384;7444;8678;8871;9927;25813;51021;51069;51079;54543;54998;55052;55210;55803;56945;63875;64949;64960;64965;64976;79590;80025;80303;116540	EFHD1;CYP11B1;MRPL24;MRPS16;MRPL53;MRPS9;NME1;UBA52;NDUFS3;PANK2;RPS3;MRPL20;MRPL2;MFN2;MRPS15;TOMM7;ADAP2;BECN1;NDUFA5;SYNJ2;MRPS22;UQCRC1;ATAD3A;HADHA;MRPL40;AURKAIP1;RAF1;NDUFA13;MRPS26;SAMM50;BAK1;VRK2;COX6A1;MRPL17;CKMT1B	geneontology_Cellular_Component
GO:0031966	mitochondrial membrane	http://amigo.geneontology.org/amigo/term/GO:0031966	382	33	17.2085	1.91765	0.000243534	0.00748604	578;1159;1337;1584;3030;4698;4722;4830;5894;6188;7311;7384;7444;8678;8871;9927;25813;51021;51069;51079;54543;54998;55052;55210;56945;63875;64949;64960;64965;64976;79590;80303;116540	EFHD1;CYP11B1;MRPL24;MRPS16;MRPL53;MRPS9;NME1;UBA52;NDUFS3;RPS3;MRPL20;MRPL2;MFN2;MRPS15;TOMM7;BECN1;NDUFA5;SYNJ2;MRPS22;UQCRC1;ATAD3A;HADHA;MRPL40;AURKAIP1;RAF1;NDUFA13;MRPS26;SAMM50;BAK1;VRK2;COX6A1;MRPL17;CKMT1B	geneontology_Cellular_Component
GO:0000502	proteasome complex	http://amigo.geneontology.org/amigo/term/GO:0000502	60	10	2.70291	3.69971	0.000309973	0.00913129	5683;5691;5695;5696;5699;5702;5705;11047;23198;80227	PSMB7;PSMC5;PSME4;PSMB8;PSMA2;PSMC3;PSMB10;PSMB3;ADRM1;PAAF1	geneontology_Cellular_Component
GO:1905369	endopeptidase complex	http://amigo.geneontology.org/amigo/term/GO:1905369	61	10	2.74796	3.63906	0.000356119	0.010071	5683;5691;5695;5696;5699;5702;5705;11047;23198;80227	PSMB7;PSMC5;PSME4;PSMB8;PSMA2;PSMC3;PSMB10;PSMB3;ADRM1;PAAF1	geneontology_Cellular_Component
GO:0030665	clathrin-coated vesicle membrane	http://amigo.geneontology.org/amigo/term/GO:0030665	97	13	4.36971	2.97503	0.000389264	0.010585	163;915;1175;1950;2209;2571;3113;3123;3127;3312;4036;11021;55707	LRP2;EGF;HSPA8;NECAP2;RAB35;AP2B1;GAD1;AP2S1;FCGR1A;HLA-DRB1;CD3D;HLA-DPA1;HLA-DRB5	geneontology_Cellular_Component
GO:0005743	mitochondrial inner membrane	http://amigo.geneontology.org/amigo/term/GO:0005743	239	23	10.7666	2.13624	0.000482823	0.0126428	1159;1337;1584;3030;4698;4722;6188;7384;51021;51069;51079;54998;55052;55210;56945;63875;64949;64960;64965;64976;79590;80303;116540	EFHD1;CYP11B1;MRPL24;MRPS16;MRPL53;MRPS9;NDUFS3;RPS3;MRPL20;MRPL2;MRPS15;NDUFA5;MRPS22;UQCRC1;ATAD3A;HADHA;MRPL40;AURKAIP1;NDUFA13;MRPS26;COX6A1;MRPL17;CKMT1B	geneontology_Cellular_Component
GO:0044440	endosomal part	http://amigo.geneontology.org/amigo/term/GO:0044440	366	31	16.4878	1.88018	0.000524893	0.0132535	163;537;1175;1520;2209;2890;3113;3123;3127;3133;3134;4036;5045;5551;5617;5618;5641;5872;7311;8411;8678;9482;11021;11252;27243;51534;55062;56674;81609;84679;118429	LRP2;PRLR;SNX27;PRL;SLC9A7;TMEM9B;RAB13;UBA52;PACSIN2;EEA1;VTA1;RAB35;BECN1;WIPI1;AP2B1;ATP6AP1;HLA-F;LGMN;HLA-E;AP2S1;CHMP2A;PRF1;CTSS;FCGR1A;ANTXR2;STX8;FURIN;HLA-DRB1;HLA-DPA1;GRIA1;HLA-DRB5	geneontology_Cellular_Component
GO:0030176	integral component of endoplasmic reticulum membrane	http://amigo.geneontology.org/amigo/term/GO:0030176	88	12	3.96427	3.02704	0.000551126	0.0134361	3113;3123;3127;3133;3134;3309;3638;6238;11001;29927;142891;347734	SAMD8;HSPA5;HLA-F;HLA-E;SLC27A2;SLC35B2;INSIG1;RRBP1;HLA-DRB1;SEC61A1;HLA-DPA1;HLA-DRB5	geneontology_Cellular_Component
GO:0005765	lysosomal membrane	http://amigo.geneontology.org/amigo/term/GO:0005765	213	21	9.59534	2.18856	0.000612155	0.0135335	163;1175;1186;1650;1950;3113;3123;3127;3312;4036;4680;4758;5547;6396;7226;7311;9482;10103;56674;59345;221955	LRP2;CLCN7;GNB4;EGF;SEC13;HSPA8;TMEM9B;UBA52;DAGLB;NEU1;PRCP;DDOST;AP2B1;AP2S1;STX8;TSPAN1;HLA-DRB1;HLA-DPA1;TRPM2;HLA-DRB5;CEACAM6	geneontology_Cellular_Component
GO:0098852	lytic vacuole membrane	http://amigo.geneontology.org/amigo/term/GO:0098852	213	21	9.59534	2.18856	0.000612155	0.0135335	163;1175;1186;1650;1950;3113;3123;3127;3312;4036;4680;4758;5547;6396;7226;7311;9482;10103;56674;59345;221955	LRP2;CLCN7;GNB4;EGF;SEC13;HSPA8;TMEM9B;UBA52;DAGLB;NEU1;PRCP;DDOST;AP2B1;AP2S1;STX8;TSPAN1;HLA-DRB1;HLA-DPA1;TRPM2;HLA-DRB5;CEACAM6	geneontology_Cellular_Component
GO:0044815	DNA packaging complex	http://amigo.geneontology.org/amigo/term/GO:0044815	54	9	2.43262	3.69971	0.00061599	0.0135335	3008;5619;8331;8338;8348;8350;64151;126961;128312	PRM1;HIST3H2BB;HIST2H2AC;HIST1H1E;HIST1H3A;HIST2H3C;NCAPG;HIST1H2AJ;HIST1H2BO	geneontology_Cellular_Component
GO:0030660	Golgi-associated vesicle membrane	http://amigo.geneontology.org/amigo/term/GO:0030660	90	12	4.05437	2.95977	0.000677595	0.0135335	374;1260;2890;3113;3123;3127;3133;3134;6396;9276;22872;553115	SEC13;CNGA2;SEC31A;COPB2;PEF1;HLA-F;HLA-E;AREG;HLA-DRB1;HLA-DPA1;GRIA1;HLA-DRB5	geneontology_Cellular_Component
GO:0019774	proteasome core complex, beta-subunit complex	http://amigo.geneontology.org/amigo/term/GO:0019774	10	4	0.450485	8.87931	0.000687199	0.0135335	5691;5695;5696;5699	PSMB7;PSMB8;PSMB10;PSMB3	geneontology_Cellular_Component
GO:0000315	organellar large ribosomal subunit	http://amigo.geneontology.org/amigo/term/GO:0000315	25	6	1.12621	5.32759	0.000689117	0.0135335	51069;55052;63875;64976;79590;116540	MRPL24;MRPL53;MRPL20;MRPL2;MRPL40;MRPL17	geneontology_Cellular_Component
GO:0005762	mitochondrial large ribosomal subunit	http://amigo.geneontology.org/amigo/term/GO:0005762	25	6	1.12621	5.32759	0.000689117	0.0135335	51069;55052;63875;64976;79590;116540	MRPL24;MRPL53;MRPL20;MRPL2;MRPL40;MRPL17	geneontology_Cellular_Component
GO:0031227	intrinsic component of endoplasmic reticulum membrane	http://amigo.geneontology.org/amigo/term/GO:0031227	92	12	4.14447	2.89543	0.000827516	0.0156257	3113;3123;3127;3133;3134;3309;3638;6238;11001;29927;142891;347734	SAMD8;HSPA5;HLA-F;HLA-E;SLC27A2;SLC35B2;INSIG1;RRBP1;HLA-DRB1;SEC61A1;HLA-DPA1;HLA-DRB5	geneontology_Cellular_Component
GO:0098791	Golgi subcompartment	http://amigo.geneontology.org/amigo/term/GO:0098791	494	38	22.254	1.70756	0.000839853	0.0156257	135;374;682;1260;2734;2890;3113;3123;3127;3133;3134;3382;5045;5768;5872;6396;7357;7940;8678;9217;9276;9363;9482;9648;11021;11113;22872;22883;55062;79094;79586;79690;83696;84679;84699;142891;347734;553115	ADORA2A;SAMD8;UGCG;SLC9A7;SEC13;CNGA2;RAB13;TRAPPC9;CHAC1;SEC31A;RAB33A;RAB35;BECN1;CREB3L3;WIPI1;GLG1;ICA1;COPB2;PEF1;HLA-F;VAPB;HLA-E;GCC2;CLSTN1;CHPF;SLC35B2;BSG;GAL3ST4;STX8;FURIN;AREG;LST1;HLA-DRB1;CIT;QSOX1;HLA-DPA1;GRIA1;HLA-DRB5	geneontology_Cellular_Component
GO:0098552	side of membrane	http://amigo.geneontology.org/amigo/term/GO:0098552	395	32	17.7942	1.79834	0.000917106	0.0160414	915;925;1048;1141;1234;2207;2444;2674;2790;3113;3123;3127;3133;3134;3312;3627;3694;3815;4036;4283;5133;5530;5618;5774;6155;7852;10148;29851;64805;79679;118429;728294	VTCN1;GFRA1;LRP2;KIT;PRLR;D2HGDH;PTPN3;P2RY12;HSPA8;CCR5;EBI3;RPL27;PPP3CA;GNG10;CXCR4;HLA-F;HLA-E;CHRNB2;ANTXR2;PDCD1;FRK;HLA-DRB1;CD3D;ICOS;CD8A;FCER1G;HLA-DPA1;CEACAM5;ITGB6;HLA-DRB5;CXCL10;CXCL9	geneontology_Cellular_Component
GO:0000786	nucleosome	http://amigo.geneontology.org/amigo/term/GO:0000786	46	8	2.07223	3.86057	0.000919614	0.0160414	3008;5619;8331;8338;8348;8350;126961;128312	PRM1;HIST3H2BB;HIST2H2AC;HIST1H1E;HIST1H3A;HIST2H3C;HIST1H2AJ;HIST1H2BO	geneontology_Cellular_Component
GO:0005798	Golgi-associated vesicle	http://amigo.geneontology.org/amigo/term/GO:0005798	133	15	5.99146	2.50356	0.000930267	0.0160414	374;1260;2890;3113;3123;3127;3133;3134;5045;6396;9276;11018;22872;57216;553115	VANGL2;SEC13;CNGA2;TMED1;SEC31A;COPB2;PEF1;HLA-F;HLA-E;FURIN;AREG;HLA-DRB1;HLA-DPA1;GRIA1;HLA-DRB5	geneontology_Cellular_Component
GO:0042611	MHC protein complex	http://amigo.geneontology.org/amigo/term/GO:0042611	18	5	0.810874	6.16619	0.000954839	0.0160731	3113;3123;3127;3133;3134	HLA-F;HLA-E;HLA-DRB1;HLA-DPA1;HLA-DRB5	geneontology_Cellular_Component
GO:0000323	lytic vacuole	http://amigo.geneontology.org/amigo/term/GO:0000323	451	35	20.3169	1.7227	0.00114829	0.0184509	163;1175;1186;1520;1650;1777;1950;2444;3113;3123;3127;3312;3815;4036;4077;4668;4680;4688;4758;5036;5547;5551;5641;6396;7226;7311;7852;9482;10103;10577;56674;59345;79980;81567;221955	LRP2;KIT;CLCN7;GNB4;EGF;NPC2;SEC13;HSPA8;NAGA;TMEM9B;UBA52;DNASE2;DAGLB;DSN1;NEU1;PRCP;DDOST;AP2B1;CXCR4;PA2G4;NBR1;LGMN;AP2S1;PRF1;CTSS;STX8;TSPAN1;FRK;HLA-DRB1;NCF2;TXNDC5;HLA-DPA1;TRPM2;HLA-DRB5;CEACAM6	geneontology_Cellular_Component
GO:0005764	lysosome	http://amigo.geneontology.org/amigo/term/GO:0005764	451	35	20.3169	1.7227	0.00114829	0.0184509	163;1175;1186;1520;1650;1777;1950;2444;3113;3123;3127;3312;3815;4036;4077;4668;4680;4688;4758;5036;5547;5551;5641;6396;7226;7311;7852;9482;10103;10577;56674;59345;79980;81567;221955	LRP2;KIT;CLCN7;GNB4;EGF;NPC2;SEC13;HSPA8;NAGA;TMEM9B;UBA52;DNASE2;DAGLB;DSN1;NEU1;PRCP;DDOST;AP2B1;CXCR4;PA2G4;NBR1;LGMN;AP2S1;PRF1;CTSS;STX8;TSPAN1;FRK;HLA-DRB1;NCF2;TXNDC5;HLA-DPA1;TRPM2;HLA-DRB5;CEACAM6	geneontology_Cellular_Component
GO:0071556	integral component of lumenal side of endoplasmic reticulum membrane	http://amigo.geneontology.org/amigo/term/GO:0071556	20	5	0.900971	5.54957	0.0016036	0.0246466	3113;3123;3127;3133;3134	HLA-F;HLA-E;HLA-DRB1;HLA-DPA1;HLA-DRB5	geneontology_Cellular_Component
GO:0098553	lumenal side of endoplasmic reticulum membrane	http://amigo.geneontology.org/amigo/term/GO:0098553	20	5	0.900971	5.54957	0.0016036	0.0246466	3113;3123;3127;3133;3134	HLA-F;HLA-E;HLA-DRB1;HLA-DPA1;HLA-DRB5	geneontology_Cellular_Component
GO:0005788	endoplasmic reticulum lumen	http://amigo.geneontology.org/amigo/term/GO:0005788	234	21	10.5414	1.99215	0.00202236	0.0304215	3309;3895;5479;5743;5768;6782;8614;10130;10148;10954;10961;11001;11098;23193;23753;51060;55033;55741;64374;81567;246778	STC2;KTN1;FKBP14;PTGS2;HSPA5;EBI3;IL27;TXNDC12;EDEM2;HSPA13;ERP29;PDIA6;SLC27A2;PDIA5;SDF2L1;PPIB;PRSS23;TXNDC5;GANAB;QSOX1;SIL1	geneontology_Cellular_Component
GO:0031904	endosome lumen	http://amigo.geneontology.org/amigo/term/GO:0031904	31	6	1.3965	4.29644	0.00227824	0.0335566	1520;4036;5551;5617;5618;5641	LRP2;PRLR;PRL;LGMN;PRF1;CTSS	geneontology_Cellular_Component
GO:0000314	organellar small ribosomal subunit	http://amigo.geneontology.org/amigo/term/GO:0000314	22	5	0.991068	5.04506	0.0025284	0.0357516	51021;56945;64949;64960;64965	MRPS16;MRPS9;MRPS15;MRPS22;MRPS26	geneontology_Cellular_Component
GO:0005763	mitochondrial small ribosomal subunit	http://amigo.geneontology.org/amigo/term/GO:0005763	22	5	0.991068	5.04506	0.0025284	0.0357516	51021;56945;64949;64960;64965	MRPS16;MRPS9;MRPS15;MRPS22;MRPS26	geneontology_Cellular_Component
GO:0005657	replication fork	http://amigo.geneontology.org/amigo/term/GO:0005657	55	8	2.47767	3.22884	0.00301251	0.0415253	988;4683;5111;5424;5429;7516;51659;84296	XRCC2;POLH;NBN;PCNA;GINS4;POLD1;CDC5L;GINS2	geneontology_Cellular_Component
GO:0000139	Golgi membrane	http://amigo.geneontology.org/amigo/term/GO:0000139	426	32	19.1907	1.66748	0.00308318	0.0415253	135;374;682;1260;2734;2890;3113;3123;3127;3133;3134;3382;5045;5768;6396;7357;7940;9217;9276;9363;11021;22872;22883;55062;79586;79690;83696;84679;84699;142891;347734;553115	ADORA2A;SAMD8;UGCG;SLC9A7;SEC13;CNGA2;TRAPPC9;SEC31A;RAB33A;RAB35;CREB3L3;WIPI1;GLG1;ICA1;COPB2;PEF1;HLA-F;VAPB;HLA-E;CLSTN1;CHPF;SLC35B2;BSG;GAL3ST4;FURIN;AREG;LST1;HLA-DRB1;QSOX1;HLA-DPA1;GRIA1;HLA-DRB5	geneontology_Cellular_Component
GO:0099522	region of cytosol	http://amigo.geneontology.org/amigo/term/GO:0099522	23	5	1.03612	4.82571	0.00311293	0.0415253	1977;3312;5300;9775;134957	EIF4A3;STXBP5;HSPA8;PIN1;EIF4E	geneontology_Cellular_Component
GO:0019866	organelle inner membrane	http://amigo.geneontology.org/amigo/term/GO:0019866	276	23	12.4334	1.84986	0.0032873	0.04275	1159;1337;1584;3030;4698;4722;6188;7384;51021;51069;51079;54998;55052;55210;56945;63875;64949;64960;64965;64976;79590;80303;116540	EFHD1;CYP11B1;MRPL24;MRPS16;MRPL53;MRPS9;NDUFS3;RPS3;MRPL20;MRPL2;MRPS15;NDUFA5;MRPS22;UQCRC1;ATAD3A;HADHA;MRPL40;AURKAIP1;NDUFA13;MRPS26;COX6A1;MRPL17;CKMT1B	geneontology_Cellular_Component
GO:0098687	chromosomal region	http://amigo.geneontology.org/amigo/term/GO:0098687	260	22	11.7126	1.87832	0.00332567	0.04275	1763;2547;3192;4683;5111;5347;5424;5431;5527;6396;6741;6790;8243;8655;10540;10728;55839;57405;64151;64421;79980;147841	HNRNPU;PTGES3;DCLRE1C;SPC25;NBN;SPC24;PLK1;SEC13;SSB;PCNA;DNA2;XRCC6;POLR2B;DSN1;DCTN2;POLD1;DYNLL1;CENPN;SMC1A;PPP2R5C;NCAPG;AURKA	geneontology_Cellular_Component
GO:0009897	external side of plasma membrane	http://amigo.geneontology.org/amigo/term/GO:0009897	230	20	10.3612	1.93028	0.00368286	0.0464961	915;925;1048;1141;1234;2207;2674;3627;3694;3815;4036;4283;5133;5618;7852;10148;29851;64805;79679;118429	VTCN1;GFRA1;LRP2;KIT;PRLR;P2RY12;CCR5;EBI3;CXCR4;CHRNB2;ANTXR2;PDCD1;CD3D;ICOS;CD8A;FCER1G;CEACAM5;ITGB6;CXCL10;CXCL9	geneontology_Cellular_Component
GO:0003735	structural constituent of ribosome	http://amigo.geneontology.org/amigo/term/GO:0003735	126	22	6.54257	3.36259	4.59037e-07	0.000436085	6123;6124;6125;6128;6155;6171;6173;6181;6188;6204;6208;6223;7311;11224;51021;51069;55052;56945;63875;64960;64965;79590	RPL3L;MRPL24;MRPS16;RPL5;RPS14;MRPS9;RPL4;RPL27;UBA52;RPL41;RPS3;RPL36A;MRPL20;RPS10;MRPL2;MRPS15;MRPS22;RPL35;RPL6;RPLP2;RPS19;MRPL17	geneontology_Molecular_Function
GO:0046982	protein heterodimerization activity	http://amigo.geneontology.org/amigo/term/GO:0046982	384	40	19.9393	2.00609	1.88502e-05	0.00895384	135;196;578;673;915;1141;2571;2730;3078;3858;4680;4801;5530;5894;6662;6790;6827;6882;6883;7021;7164;7168;7392;8243;8331;8338;8348;8350;8655;9217;10054;10589;11104;25782;26508;56339;84699;126961;128312;553115	SOX9;TPD52L1;METTL3;TFAP2B;GCLM;RAB3GAP2;BRAF;TAF11;ADORA2A;KRT10;NFYB;AHR;UBA2;HIST3H2BB;HIST2H2AC;TPM1;PPP3CA;CREB3L3;PEF1;GAD1;DYNLL1;VAPB;DRAP1;SMC1A;CFHR1;RAF1;HEYL;KATNA1;USF2;HIST1H3A;CHRNB2;BAK1;CD3D;TAF12;HIST2H3C;SUPT4H1;AURKA;HIST1H2AJ;HIST1H2BO;CEACAM6	geneontology_Molecular_Function
GO:0016853	isomerase activity	http://amigo.geneontology.org/amigo/term/GO:0016853	92	15	4.77711	3.13997	7.08337e-05	0.0224307	2954;3157;3705;5300;5479;5768;7156;10130;10728;10954;10961;11104;51645;55033;81567	FKBP14;PTGES3;TOP3A;PIN1;PPIL1;GSTZ1;ERP29;PDIA6;KATNA1;PDIA5;HMGCS1;ITPK1;PPIB;TXNDC5;QSOX1	geneontology_Molecular_Function
