# Supplementary material for: Construction and Identification of a Novel 5-Gene Signature for Predicting the Prognosis in Breast Cancer
Source: Front Med (Lausanne). 2021 Oct 14;8:669931. doi: 10.3389/fmed.2021.669931 (PMC8551811; doi:10.3389/fmed.2021.669931)
Supplement: Supplementary file 3 [file Table_3.xlsx]

## Sheet: S3
Genes	GS.Responder	GS.Non-responder	p.GS.Responder	p.GS.Non-responder	Module
OSCP1	0.0959358	-0.0959358	0.511998	0.511998	turquoise
AR	-0.0897787	0.0897787	0.539567	0.539567	grey
C2	-0.224461	0.224461	0.121016	0.121016	turquoise
C3	-0.160731	0.160731	0.269913	0.269913	grey
C5	0.292687	-0.292687	0.0412657	0.0412657	magenta
C6	-0.00856731	0.00856731	0.953411	0.953411	brown
C7	-0.0160944	0.0160944	0.9126	0.9126	brown
C9	-0.142331	0.142331	0.329275	0.329275	blue
CP	0.25973	-0.25973	0.0715067	0.0715067	grey
CS	0.0684877	-0.0684877	0.64008	0.64008	grey
F2	-0.186604	0.186604	0.199207	0.199207	green
F3	0.0193868	-0.0193868	0.894813	0.894813	turquoise
F5	-0.207804	0.207804	0.151923	0.151923	purple
F7	0.148124	-0.148124	0.309764	0.309764	grey
F8	-0.339205	0.339205	0.0171115	0.0171115	yellow
F9	0.012425	-0.012425	0.932474	0.932474	grey
FH	-0.208407	0.208407	0.150712	0.150712	blue
GC	0.289567	-0.289567	0.0435799	0.0435799	blue
GK	-0.0693165	0.0693165	0.636028	0.636028	grey
HP	0.0523211	-0.0523211	0.721064	0.721064	grey
HR	0.133789	-0.133789	0.359417	0.359417	turquoise
IK	-0.0371425	0.0371425	0.79998	0.79998	blue
KL	-0.201419	0.201419	0.165196	0.165196	black
KY	0.00615286	-0.00615286	0.966532	0.966532	brown
MB	-0.000713147	0.000713147	0.99612	0.99612	pink
PC	0.0153854	-0.0153854	0.916436	0.916436	grey
OSGEP	0.264139	-0.264139	0.0666589	0.0666589	turquoise
SI	-0.123866	0.123866	0.396465	0.396465	turquoise
TF	0.158106	-0.158106	0.277916	0.277916	brown
TG	-0.319208	0.319208	0.0253769	0.0253769	turquoise
TH	-0.0141453	0.0141453	0.923151	0.923151	blue
ALS2CL	-0.0812815	0.0812815	0.578756	0.578756	grey
XG	0.115588	-0.115588	0.429011	0.429011	brown
XK	0.050472	-0.050472	0.730543	0.730543	grey
GNPNAT1	-0.20566	0.20566	0.15629	0.15629	grey
P4HTM	-0.156411	0.156411	0.283166	0.283166	turquoise
TEAD1	0.160524	-0.160524	0.270538	0.270538	turquoise
TEAD2	-0.116521	0.116521	0.425268	0.425268	grey
TEAD3	0.130124	-0.130124	0.372847	0.372847	blue
TEAD4	-0.0931708	0.0931708	0.52429	0.52429	magenta
P4HA1	0.00546484	-0.00546484	0.970272	0.970272	grey
P4HA2	-0.0537201	0.0537201	0.713919	0.713919	blue
P4HA3	-0.118421	0.118421	0.417708	0.417708	blue
TECTA	0.082122	-0.082122	0.574823	0.574823	grey
TECTB	-0.152184	0.152184	0.296539	0.296539	grey
CLPTM1L	-0.300758	0.300758	0.0357422	0.0357422	blue
ACOT11	-0.10386	0.10386	0.477595	0.477595	blue
ACOT12	-0.135717	0.135717	0.352471	0.352471	grey
PCDHGA10	-0.265917	0.265917	0.0647807	0.0647807	turquoise
PCDHGA11	0.144936	-0.144936	0.320409	0.320409	grey
PCDHGA12	-0.00270406	0.00270406	0.985288	0.985288	grey
POLRMT	-0.106289	0.106289	0.467299	0.467299	green
TEKT1	-0.142157	0.142157	0.329874	0.329874	grey
TEKT2	-0.0787206	0.0787206	0.590816	0.590816	yellow
TEKT3	-0.145187	0.145187	0.319561	0.319561	grey
TEKT4	0.0158519	-0.0158519	0.913912	0.913912	turquoise
TEKT5	0.402263	-0.402263	0.00416648	0.00416648	blue
POLR1A	-0.0498674	0.0498674	0.733651	0.733651	turquoise
POLR1B	0.139403	-0.139403	0.339423	0.339423	blue
POLR1C	-0.119353	0.119353	0.414027	0.414027	blue
POLR1D	0.0170458	-0.0170458	0.907456	0.907456	green
POLR1E	0.0785451	-0.0785451	0.591646	0.591646	blue
POLR2A	-0.00615787	0.00615787	0.966505	0.966505	grey
POLR2B	-0.281019	0.281019	0.0504692	0.0504692	blue
POLR2C	-0.0961605	0.0961605	0.511006	0.511006	grey
POLR2D	0.0202679	-0.0202679	0.890061	0.890061	turquoise
POLR2E	-0.0709861	0.0709861	0.627898	0.627898	blue
POLR2F	-0.0362784	0.0362784	0.804541	0.804541	blue
POLR2G	-0.022604	0.022604	0.877482	0.877482	yellow
POLR2H	0.0904183	-0.0904183	0.53667	0.53667	turquoise
POLR2I	-0.0975529	0.0975529	0.504877	0.504877	blue
POLR2J	-0.0209626	0.0209626	0.886317	0.886317	blue
POLR2K	0.201836	-0.201836	0.164305	0.164305	turquoise
POLR2L	0.11253	-0.11253	0.441402	0.441402	grey
POLR3A	-0.0177979	0.0177979	0.903391	0.903391	turquoise
POLR3B	-0.308949	0.308949	0.0307755	0.0307755	blue
POLR3C	-0.245122	0.245122	0.0895905	0.0895905	magenta
POLR3D	-0.420374	0.420374	0.00263545	0.00263545	grey
POLR3E	0.33986	-0.33986	0.0168851	0.0168851	turquoise
POLR3F	-0.00984851	0.00984851	0.946453	0.946453	blue
POLR3G	0.0725695	-0.0725695	0.620228	0.620228	grey
POLR3H	0.097814	-0.097814	0.503732	0.503732	grey
POLR3K	0.0292345	-0.0292345	0.841949	0.841949	blue
OSTF1	-0.167044	0.167044	0.251297	0.251297	blue
POM121	-0.205474	0.205474	0.156672	0.156672	blue
TELO2	0.0372547	-0.0372547	0.799388	0.799388	green
EFTUD2	-0.0617364	0.0617364	0.673462	0.673462	grey
OSTM1	-0.0271197	0.0271197	0.853252	0.853252	turquoise
MMADHC	-0.00768346	0.00768346	0.958213	0.958213	turquoise
PAXIP1	0.0701041	-0.0701041	0.632187	0.632187	grey
ANKHD1-EIF4EBP3	-0.00474124	0.00474124	0.974207	0.974207	grey
GPRASP1	0.0140887	-0.0140887	0.923457	0.923457	grey
GPRASP2	-0.0939402	0.0939402	0.520855	0.520855	grey
MMACHC	-0.052905	0.052905	0.718079	0.718079	turquoise
TESK1	0.0596024	-0.0596024	0.684149	0.684149	turquoise
TESK2	-0.114267	0.114267	0.434339	0.434339	grey
TERF1	-0.0163669	0.0163669	0.911126	0.911126	blue
TERF2	-0.115881	0.115881	0.427836	0.427836	turquoise
TEX28	0.229234	-0.229234	0.113104	0.113104	grey
TEX10	0.082382	-0.082382	0.573609	0.573609	blue
TEX11	-0.0625169	0.0625169	0.66957	0.66957	yellow
TEX12	-0.0371009	0.0371009	0.800199	0.800199	blue
TEX14	0.0284791	-0.0284791	0.845983	0.845983	greenyellow
TEX15	0.0555838	-0.0555838	0.704439	0.704439	grey
CCDC102A	0.166398	-0.166398	0.253161	0.253161	grey
CCDC102B	-0.00428121	0.00428121	0.976709	0.976709	brown
JARID2	0.0507061	-0.0507061	0.729341	0.729341	magenta
KCNC1	-0.114465	0.114465	0.43354	0.43354	grey
KCNC2	0.170344	-0.170344	0.24192	0.24192	grey
KCNC3	-0.0107869	0.0107869	0.941359	0.941359	turquoise
KCNC4	-0.141785	0.141785	0.331154	0.331154	grey
KCND1	-0.131101	0.131101	0.36924	0.36924	blue
KCND2	0.00689077	-0.00689077	0.962521	0.962521	turquoise
KCND3	0.0798145	-0.0798145	0.585651	0.585651	grey
KCNA1	-0.164112	0.164112	0.259831	0.259831	grey
KCNA2	0.20853	-0.20853	0.150465	0.150465	grey
KCNA3	-0.135586	0.135586	0.352941	0.352941	red
KCNA4	-0.168777	0.168777	0.246342	0.246342	grey
KCNA5	0.135805	-0.135805	0.352155	0.352155	brown
KCNA6	-0.175073	0.175073	0.228901	0.228901	yellow
KCNA7	-0.00760841	0.00760841	0.958621	0.958621	turquoise
KCNB1	0.0848072	-0.0848072	0.562339	0.562339	brown
KCNB2	-0.0564749	0.0564749	0.699921	0.699921	grey
KCNG1	-0.185582	0.185582	0.201722	0.201722	grey
KCNG2	0.0662858	-0.0662858	0.650894	0.650894	red
KCNG3	-0.0252254	0.0252254	0.863401	0.863401	blue
KCNG4	-0.229	0.229	0.113482	0.113482	grey
KCNH1	0.00916165	-0.00916165	0.950183	0.950183	turquoise
KCNH2	-0.152406	0.152406	0.295827	0.295827	grey
KCNH3	0.338274	-0.338274	0.0174378	0.0174378	yellow
KCNH4	0.072394	-0.072394	0.621076	0.621076	turquoise
KCNH5	-0.159265	0.159265	0.274363	0.274363	grey
KCNH6	-0.252115	0.252115	0.080534	0.080534	turquoise
KCNH7	-0.0822148	0.0822148	0.574389	0.574389	grey
KCNH8	0.0940161	-0.0940161	0.520517	0.520517	yellow
KCNE1	0.196525	-0.196525	0.175927	0.175927	grey
KCNE2	-0.00189587	0.00189587	0.989685	0.989685	grey
KCNE3	0.09577	-0.09577	0.512731	0.512731	grey
KCNE4	-0.209642	0.209642	0.148253	0.148253	grey
KCNF1	0.138278	-0.138278	0.343373	0.343373	grey
KCNK5	0.169687	-0.169687	0.243767	0.243767	green
KCNK6	0.143057	-0.143057	0.326788	0.326788	yellow
KCNK7	-0.103253	0.103253	0.480187	0.480187	grey
KCNK9	0.0877915	-0.0877915	0.548615	0.548615	grey
KCNJ1	-0.103856	0.103856	0.477614	0.477614	yellow
KCNJ2	0.211098	-0.211098	0.145391	0.145391	grey
KCNJ3	-0.106861	0.106861	0.464892	0.464892	grey
KCNJ4	0.0645094	-0.0645094	0.659671	0.659671	grey
KCNJ5	-0.0295015	0.0295015	0.840524	0.840524	turquoise
KCNJ6	0.11762	-0.11762	0.420884	0.420884	grey
KCNJ8	0.0312535	-0.0312535	0.831187	0.831187	blue
KCNJ9	0.0603866	-0.0603866	0.680215	0.680215	grey
KCNK1	0.133756	-0.133756	0.359538	0.359538	turquoise
KCNK2	0.462594	-0.462594	0.000818077	0.000818077	turquoise
KCNK3	0.00969078	-0.00969078	0.94731	0.94731	blue
KCNK4	-0.108643	0.108643	0.457438	0.457438	grey
KCNQ1	0.182142	-0.182142	0.210356	0.210356	grey
KCNQ2	0.0335448	-0.0335448	0.819012	0.819012	yellow
KCNQ3	-0.0342409	0.0342409	0.815321	0.815321	grey
KCNQ4	-0.00326918	0.00326918	0.982214	0.982214	turquoise
KCNQ5	0.17848	-0.17848	0.219826	0.219826	pink
KCNN1	-0.140044	0.140044	0.337187	0.337187	grey
KCNN2	0.0368721	-0.0368721	0.801406	0.801406	grey
KCNN3	-0.231686	0.231686	0.109196	0.109196	grey
KCNN4	-0.231948	0.231948	0.108786	0.108786	green
TFB1M	-0.170981	0.170981	0.240136	0.240136	yellow
KCNT1	-0.155369	0.155369	0.286424	0.286424	grey
KCNT2	0.0852455	-0.0852455	0.560314	0.560314	turquoise
TFB2M	0.115833	-0.115833	0.428027	0.428027	turquoise
KCNU1	-0.0346199	0.0346199	0.813313	0.813313	grey
KCNRG	0.204385	-0.204385	0.15893	0.15893	magenta
TFAP4	0.0856545	-0.0856545	0.558427	0.558427	grey
KCNS1	-0.0708554	0.0708554	0.628533	0.628533	grey
KCNS2	0.0204147	-0.0204147	0.88927	0.88927	grey
KCNS3	-0.311552	0.311552	0.0293226	0.0293226	grey
KCNV1	0.0465557	-0.0465557	0.750751	0.750751	blue
KCNV2	0.0516135	-0.0516135	0.724686	0.724686	grey
KCMF1	0.208767	-0.208767	0.149991	0.149991	grey
TFCP2	-0.193265	0.193265	0.183348	0.183348	turquoise
TFDP1	0.265601	-0.265601	0.0651111	0.0651111	turquoise
TFDP2	-0.0408929	0.0408929	0.780262	0.780262	grey
TFDP3	-0.0787656	0.0787656	0.590603	0.590603	grey
BAALC	0.316673	-0.316673	0.0266309	0.0266309	green
BACH1	0.0844896	-0.0844896	0.563809	0.563809	grey
BACH2	-0.084175	0.084175	0.565267	0.565267	yellow
BACE1	-0.222351	0.222351	0.124643	0.124643	turquoise
BACE2	0.141656	-0.141656	0.331596	0.331596	grey
KCTD1	-0.0325562	0.0325562	0.82426	0.82426	grey
KCTD2	0.018456	-0.018456	0.899837	0.899837	turquoise
KCTD3	0.410734	-0.410734	0.00337348	0.00337348	turquoise
KCTD4	-0.111807	0.111807	0.444364	0.444364	grey
KCTD5	-0.0654056	0.0654056	0.655237	0.655237	grey
KCTD6	-0.0737757	0.0737757	0.614412	0.614412	black
KCTD7	0.238725	-0.238725	0.0985518	0.0985518	blue
KCTD8	-0.0211321	0.0211321	0.885404	0.885404	turquoise
KCTD9	0.272095	-0.272095	0.0585776	0.0585776	turquoise
OTOL1	-0.0783597	0.0783597	0.592524	0.592524	grey
FYTTD1	-0.284014	0.284014	0.0479618	0.0479618	yellow
OTOP1	0.0285757	-0.0285757	0.845466	0.845466	grey
OTOP2	0.000800591	-0.000800591	0.995644	0.995644	grey
OTOP3	-0.158062	0.158062	0.27805	0.27805	green
ATF7IP2	0.17953	-0.17953	0.217081	0.217081	yellow
UQCRFS1	-0.0820572	0.0820572	0.575126	0.575126	turquoise
G3BP1	0.166754	-0.166754	0.252134	0.252134	turquoise
G3BP2	-0.205219	0.205219	0.157198	0.157198	blue
BAHD1	-0.132358	0.132358	0.364625	0.364625	green
OTUD4	0.133661	-0.133661	0.35988	0.35988	turquoise
OTUD5	-0.249295	0.249295	0.0840953	0.0840953	green
OTUB1	-0.0741817	0.0741817	0.612459	0.612459	turquoise
OTUB2	-0.0581252	0.0581252	0.691583	0.691583	blue
OTUD1	0.267231	-0.267231	0.0634193	0.0634193	turquoise
OTUD3	0.0465105	-0.0465105	0.750985	0.750985	green
FRAS1	-0.10123	0.10123	0.488877	0.488877	grey
FRAT1	-0.0286157	0.0286157	0.845253	0.845253	grey
FRAT2	0.148228	-0.148228	0.30942	0.30942	turquoise
TFPI2	-0.0432179	0.0432179	0.768106	0.768106	blue
FRG2B	-0.119455	0.119455	0.413623	0.413623	grey
FRG2C	0.269049	-0.269049	0.0615736	0.0615736	turquoise
FREM1	0.172277	-0.172277	0.236539	0.236539	brown
FREM2	0.00813074	-0.00813074	0.955783	0.955783	yellow
FREM3	-0.136958	0.136958	0.348046	0.348046	purple
BAMBI	0.00922577	-0.00922577	0.949835	0.949835	blue
BANK1	0.178697	-0.178697	0.219257	0.219257	red
BANF1	-0.250173	0.250173	0.0829728	0.0829728	turquoise
BANF2	0.0725691	-0.0725691	0.62023	0.62023	green
RASGEF1A	-0.417938	0.417938	0.00280698	0.00280698	green
RASGEF1B	-0.0708551	0.0708551	0.628534	0.628534	grey
RASGEF1C	-0.0209285	0.0209285	0.886501	0.886501	grey
BARD1	0.0670627	-0.0670627	0.64707	0.64707	blue
CITED1	-0.150065	0.150065	0.303394	0.303394	grey
CITED2	0.191625	-0.191625	0.187167	0.187167	turquoise
CITED4	0.168723	-0.168723	0.246496	0.246496	blue
FRMD1	-0.0426956	0.0426956	0.770832	0.770832	grey
FRMD3	0.0691128	-0.0691128	0.637023	0.637023	brown
FRMD5	-0.221348	0.221348	0.126398	0.126398	turquoise
FRMD6	-0.0379072	0.0379072	0.795949	0.795949	black
FRMD7	-0.0678424	0.0678424	0.643242	0.643242	grey
FRMD8	0.133599	-0.133599	0.360107	0.360107	turquoise
BARX1	-0.264945	0.264945	0.0658022	0.0658022	magenta
BARX2	-0.0087427	0.0087427	0.952458	0.952458	grey
BATF2	-0.212121	0.212121	0.143406	0.143406	grey
BATF3	-0.0568744	0.0568744	0.697899	0.697899	blue
BASP1	-0.261599	0.261599	0.0694188	0.0694188	grey
HIBADH	0.0330462	-0.0330462	0.821658	0.821658	turquoise
ZWILCH	-0.162081	0.162081	0.265857	0.265857	blue
SUPV3L1	-0.0380604	0.0380604	0.795142	0.795142	turquoise
BAZ2A	0.0409987	-0.0409987	0.779708	0.779708	turquoise
BAZ2B	0.117803	-0.117803	0.420159	0.420159	greenyellow
BAZ1A	0.246361	-0.246361	0.0879299	0.0879299	turquoise
BAZ1B	-0.108341	0.108341	0.458699	0.458699	grey
GLYCTK	-0.121432	0.121432	0.405883	0.405883	grey
FRRS1	-0.176823	0.176823	0.22421	0.22421	turquoise
KDM1B	-0.0155679	0.0155679	0.915449	0.915449	turquoise
KDM2B	-0.245317	0.245317	0.089327	0.089327	grey
KDM5A	0.0889741	-0.0889741	0.543222	0.543222	turquoise
KDM5B	0.0258798	-0.0258798	0.859892	0.859892	turquoise
KDM6B	-0.00104645	0.00104645	0.994306	0.994306	turquoise
KDM3B	0.21365	-0.21365	0.140475	0.140475	turquoise
KDM4D	-0.147811	0.147811	0.3108	0.3108	grey
A2M	-0.0529742	0.0529742	0.717725	0.717725	brown
ABO	0.248555	-0.248555	0.0850499	0.0850499	grey
ABR	-0.078719	0.078719	0.590823	0.590823	grey
ACD	-0.111159	0.111159	0.447024	0.447024	turquoise
ACE	-0.361995	0.361995	0.0105919	0.0105919	grey
ACR	-0.0826619	0.0826619	0.572302	0.572302	turquoise
ADA	0.00623921	-0.00623921	0.966062	0.966062	grey
ADK	-0.00790516	0.00790516	0.957008	0.957008	blue
ADM	0.102002	-0.102002	0.485552	0.485552	brown
ADO	0.17856	-0.17856	0.219618	0.219618	turquoise
AEN	-0.0427155	0.0427155	0.770728	0.770728	grey
AFM	-0.0165252	0.0165252	0.91027	0.91027	grey
AFP	-0.185655	0.185655	0.201541	0.201541	yellow
AGA	-0.17988	0.17988	0.216171	0.216171	blue
AGK	0.0492331	-0.0492331	0.736917	0.736917	turquoise
AGL	0.258437	-0.258437	0.0729803	0.0729803	pink
AGT	0.193905	-0.193905	0.181875	0.181875	blue
AHR	0.322797	-0.322797	0.0236864	0.0236864	yellow
AIP	-0.183675	0.183675	0.206476	0.206476	blue
AK1	0.321538	-0.321538	0.0242684	0.0242684	turquoise
AK2	-0.14166	0.14166	0.331584	0.331584	blue
AK3	0.189802	-0.189802	0.191476	0.191476	turquoise
AK5	-0.241451	0.241451	0.0946519	0.0946519	grey
AK7	0.0679982	-0.0679982	0.642477	0.642477	turquoise
ALB	-0.188548	0.188548	0.194481	0.194481	grey
ALK	-0.151464	0.151464	0.298857	0.298857	green
AMH	0.0243481	-0.0243481	0.868109	0.868109	grey
AMN	-0.277458	0.277458	0.0535884	0.0535884	yellow
AMT	0.239943	-0.239943	0.096794	0.096794	blue
ANG	-0.354136	0.354136	0.0125444	0.0125444	grey
APC	0.0577017	-0.0577017	0.693719	0.693719	turquoise
APP	0.0569687	-0.0569687	0.697423	0.697423	red
B2M	-0.182399	0.182399	0.209702	0.209702	blue
AQR	-0.0297037	0.0297037	0.839446	0.839446	grey
ARC	0.08667	-0.08667	0.553754	0.553754	grey
ARX	0.0591644	-0.0591644	0.68635	0.68635	turquoise
ASL	-0.0101108	0.0101108	0.945029	0.945029	turquoise
ATM	-0.054367	0.054367	0.710623	0.710623	red
ATR	0.116793	-0.116793	0.424184	0.424184	turquoise
AUH	-0.174953	0.174953	0.229226	0.229226	blue
AVP	0.155575	-0.155575	0.28578	0.28578	turquoise
AXL	-0.16408	0.16408	0.259927	0.259927	yellow
BAD	-0.0731174	0.0731174	0.617584	0.617584	yellow
BAX	0.00648177	-0.00648177	0.964744	0.964744	turquoise
BBX	0.29564	-0.29564	0.0391692	0.0391692	turquoise
BCR	-0.150259	0.150259	0.302763	0.302763	turquoise
BGN	-0.198768	0.198768	0.170948	0.170948	magenta
BID	-0.113837	0.113837	0.436085	0.436085	blue
BIK	-0.0761867	0.0761867	0.602857	0.602857	blue
BLK	0.314147	-0.314147	0.0279319	0.0279319	grey
BLM	-0.101462	0.101462	0.487874	0.487874	grey
BMF	-0.0833299	0.0833299	0.569192	0.569192	grey
BMX	0.00305802	-0.00305802	0.983362	0.983362	black
BOC	-0.0583281	0.0583281	0.69056	0.69056	brown
BOK	-0.245426	0.245426	0.0891806	0.0891806	grey
C1D	-0.111098	0.111098	0.447273	0.447273	turquoise
BPI	-0.104768	0.104768	0.473732	0.473732	grey
C1S	-0.0941482	0.0941482	0.519928	0.519928	black
C1R	-0.154048	0.154048	0.290594	0.290594	turquoise
C4B	0.0556833	-0.0556833	0.703934	0.703934	grey
C4A	-0.0248886	0.0248886	0.865207	0.865207	turquoise
BSG	-0.331871	0.331871	0.0198285	0.0198285	turquoise
BSN	-0.267804	0.267804	0.0628326	0.0628326	grey
BSX	-0.0919844	0.0919844	0.529609	0.529609	yellow
BTC	-0.174202	0.174202	0.231264	0.231264	turquoise
BTD	-0.215864	0.215864	0.136312	0.136312	green
BTK	-0.11087	0.11087	0.448212	0.448212	red
C8B	-0.0392736	0.0392736	0.78876	0.78876	grey
C8A	-0.12021	0.12021	0.410657	0.410657	grey
C8G	0.189313	-0.189313	0.192644	0.192644	grey
CA1	-0.0293511	0.0293511	0.841327	0.841327	grey
CA3	0.135335	-0.135335	0.353843	0.353843	pink
CA2	0.115428	-0.115428	0.429656	0.429656	turquoise
CA4	0.154518	-0.154518	0.289107	0.289107	black
CA7	0.0523918	-0.0523918	0.720702	0.720702	pink
CA6	0.0626338	-0.0626338	0.668987	0.668987	grey
CA9	-0.000443497	0.000443497	0.997587	0.997587	grey
CA8	0.338258	-0.338258	0.0174436	0.0174436	yellow
CAD	-0.00209501	0.00209501	0.988601	0.988601	blue
CAT	0.120557	-0.120557	0.409298	0.409298	brown
CBL	0.155228	-0.155228	0.286869	0.286869	turquoise
CBS	0.0349254	-0.0349254	0.811696	0.811696	grey
CCK	0.0916727	-0.0916727	0.53101	0.53101	grey
CD2	-0.107269	0.107269	0.463183	0.463183	red
CCS	-0.112669	0.112669	0.440837	0.440837	brown
CD4	-0.181721	0.181721	0.21143	0.21143	red
CD6	-0.118919	0.118919	0.415738	0.415738	red
CD5	0.141726	-0.141726	0.331357	0.331357	grey
CD7	-0.1511	0.1511	0.300033	0.300033	red
CD9	-0.156452	0.156452	0.283037	0.283037	blue
CDA	-0.0720048	0.0720048	0.622959	0.622959	red
CEL	-0.286646	0.286646	0.0458424	0.0458424	grey
CFB	0.201037	-0.201037	0.166015	0.166015	grey
CFD	0.127723	-0.127723	0.381808	0.381808	brown
CFH	-0.0969903	0.0969903	0.507349	0.507349	black
CFI	-0.0962603	0.0962603	0.510565	0.510565	brown
CFP	-0.0214554	0.0214554	0.883663	0.883663	grey
CGA	0.0662516	-0.0662516	0.651063	0.651063	green
CGN	0.0598262	-0.0598262	0.683025	0.683025	brown
CHM	0.174854	-0.174854	0.229494	0.229494	turquoise
CIC	-0.0900575	0.0900575	0.538303	0.538303	grey
CIT	-0.367995	0.367995	0.0092829	0.0092829	greenyellow
CKB	-0.22904	0.22904	0.113418	0.113418	grey
CKM	0.0797299	-0.0797299	0.586049	0.586049	pink
CLC	0.100695	-0.100695	0.491188	0.491188	turquoise
CLU	0.0262296	-0.0262296	0.858018	0.858018	grey
CNP	0.177098	-0.177098	0.223479	0.223479	grey
CPD	0.181719	-0.181719	0.211434	0.211434	turquoise
CPE	0.0106099	-0.0106099	0.94232	0.94232	turquoise
CPM	-0.138575	0.138575	0.342328	0.342328	blue
CPO	-0.133862	0.133862	0.359155	0.359155	turquoise
CPZ	0.0978766	-0.0978766	0.503458	0.503458	grey
CR2	0.110914	-0.110914	0.448033	0.448033	grey
CR1	0.195902	-0.195902	0.177329	0.177329	red
CRH	0.0286488	-0.0286488	0.845076	0.845076	turquoise
CRK	-0.0386491	0.0386491	0.792044	0.792044	black
CRP	-0.00414355	0.00414355	0.977458	0.977458	grey
CRX	0.00487862	-0.00487862	0.97346	0.97346	blue
CSK	-0.0556056	0.0556056	0.704328	0.704328	grey
CTH	0.181538	-0.181538	0.211899	0.211899	grey
DAP	-0.307628	0.307628	0.0315353	0.0315353	yellow
DAO	0.164259	-0.164259	0.259398	0.259398	blue
DBI	-0.0597804	0.0597804	0.683255	0.683255	blue
DBH	0.0940548	-0.0940548	0.520344	0.520344	grey
DBP	0.112645	-0.112645	0.440935	0.440935	green
DBT	-0.0756564	0.0756564	0.60539	0.60539	turquoise
DCD	-0.0857546	0.0857546	0.557965	0.557965	grey
DCC	-0.00116763	0.00116763	0.993647	0.993647	green
DCK	0.0805818	-0.0805818	0.58204	0.58204	turquoise
DCN	-0.0519349	0.0519349	0.72304	0.72304	black
DCT	0.0241122	-0.0241122	0.869376	0.869376	grey
DCX	0.0396034	-0.0396034	0.787027	0.787027	grey
DDC	-0.0342102	0.0342102	0.815484	0.815484	grey
DDO	0.119413	-0.119413	0.413792	0.413792	red
DDN	0.20419	-0.20419	0.159335	0.159335	pink
DDT	0.128864	-0.128864	0.377534	0.377534	turquoise
DEK	0.140225	-0.140225	0.336553	0.336553	turquoise
DES	0.131395	-0.131395	0.368156	0.368156	pink
DHH	-0.258809	0.258809	0.0725546	0.0725546	green
DLD	-0.0862521	0.0862521	0.555675	0.555675	turquoise
CCNDBP1	-0.208058	0.208058	0.151412	0.151412	grey
DMD	0.134689	-0.134689	0.356165	0.356165	brown
DPT	-0.164726	0.164726	0.258028	0.258028	brown
DR1	0.0330938	-0.0330938	0.821405	0.821405	turquoise
DSE	-0.0469489	0.0469489	0.748714	0.748714	blue
DSP	0.281882	-0.281882	0.0497363	0.0497363	grey
DST	0.212059	-0.212059	0.143525	0.143525	brown
DTL	-0.0270025	0.0270025	0.853879	0.853879	grey
SLITRK2	-0.155308	0.155308	0.286615	0.286615	grey
SLITRK1	-0.19127	0.19127	0.188001	0.188001	grey
SLITRK4	0.108563	-0.108563	0.457771	0.457771	turquoise
SLITRK3	0.0766957	-0.0766957	0.60043	0.60043	grey
SLITRK6	-0.252439	0.252439	0.0801321	0.0801321	turquoise
SLITRK5	-0.0776699	0.0776699	0.595796	0.595796	grey
DUT	-0.136804	0.136804	0.348592	0.348592	turquoise
DYM	-0.187634	0.187634	0.196693	0.196693	blue
EBP	-0.100769	0.100769	0.490866	0.490866	grey
ECD	0.191703	-0.191703	0.186982	0.186982	turquoise
EDA	0.114323	-0.114323	0.434115	0.434115	turquoise
EED	0.162554	-0.162554	0.264445	0.264445	turquoise
EFS	-0.245885	0.245885	0.0885642	0.0885642	grey
EGF	0.319996	-0.319996	0.0249974	0.0249974	turquoise
EHF	-0.0452516	0.0452516	0.757518	0.757518	grey
ELL	-0.188456	0.188456	0.194704	0.194704	grey
ELN	0.0161563	-0.0161563	0.912265	0.912265	brown
EMB	0.0258806	-0.0258806	0.859888	0.859888	turquoise
EMD	-0.029686	0.029686	0.83954	0.83954	grey
EN2	-0.0769218	0.0769218	0.599352	0.599352	grey
EN1	-0.0128933	0.0128933	0.929935	0.929935	grey
ENG	-0.167152	0.167152	0.250988	0.250988	turquoise
F10	-0.057251	0.057251	0.695995	0.695995	black
F12	-0.165599	0.165599	0.255478	0.255478	turquoise
F11	0.186787	-0.186787	0.198758	0.198758	grey
EPO	-0.184013	0.184013	0.205629	0.205629	yellow
EPX	-0.170102	0.170102	0.2426	0.2426	green
F2R	-0.0301039	0.0301039	0.837311	0.837311	green
ERF	-0.277896	0.277896	0.0531965	0.0531965	turquoise
ERH	0.0600914	-0.0600914	0.681694	0.681694	turquoise
ERG	0.0735535	-0.0735535	0.615482	0.615482	turquoise
ESD	-0.121964	0.121964	0.403811	0.403811	brown
EVC	0.0538967	-0.0538967	0.713019	0.713019	blue
EVL	-0.0564608	0.0564608	0.699993	0.699993	blue
EYS	0.00903274	-0.00903274	0.950883	0.950883	blue
EZR	-0.186021	0.186021	0.200639	0.200639	brown
FAH	0.166384	-0.166384	0.2532	0.2532	grey
FAP	-0.201929	0.201929	0.164107	0.164107	black
FAS	-0.0216968	0.0216968	0.882363	0.882363	blue
FAU	0.057679	-0.057679	0.693833	0.693833	blue
FBL	-0.0665439	0.0665439	0.649623	0.649623	blue
TGFB2	0.0191915	-0.0191915	0.895867	0.895867	blue
TGFB1	0.145517	-0.145517	0.31845	0.31845	grey
TGFB3	0.0439621	-0.0439621	0.764227	0.764227	turquoise
FER	-0.263734	0.263734	0.0670934	0.0670934	red
FES	-0.0406218	0.0406218	0.781683	0.781683	grey
FEV	0.0407249	-0.0407249	0.781143	0.781143	grey
TGFBI	-0.0235723	0.0235723	0.872276	0.872276	blue
FGB	0.243396	-0.243396	0.0919423	0.0919423	grey
FGA	-0.216978	0.216978	0.134252	0.134252	green
FGG	0.131597	-0.131597	0.367414	0.367414	grey
FGR	-0.0968181	0.0968181	0.508107	0.508107	red
FLG	0.122359	-0.122359	0.402279	0.402279	blue
FN1	-0.0574852	0.0574852	0.694812	0.694812	grey
FOS	0.186818	-0.186818	0.198681	0.198681	brown
FRK	-0.318009	0.318009	0.0259636	0.0259636	blue
FRY	-0.0425304	0.0425304	0.771695	0.771695	brown
FST	-0.216907	0.216907	0.134384	0.134384	blue
FTL	-0.161618	0.161618	0.267243	0.267243	magenta
FTO	-0.0398233	0.0398233	0.785872	0.785872	grey
FUS	0.204813	-0.204813	0.158039	0.158039	grey
FUZ	0.208276	-0.208276	0.150974	0.150974	grey
FXN	-0.0388035	0.0388035	0.791231	0.791231	grey
FYN	-0.0213205	0.0213205	0.884389	0.884389	red
GAA	0.154212	-0.154212	0.290072	0.290072	grey
GAK	-0.135582	0.135582	0.352954	0.352954	turquoise
GAL	0.0936729	-0.0936729	0.522047	0.522047	grey
GAN	-0.107474	0.107474	0.462319	0.462319	blue
GBA	-0.128519	0.128519	0.378823	0.378823	magenta
GCA	-0.104717	0.104717	0.473951	0.473951	blue
GCG	0.0159755	-0.0159755	0.913243	0.913243	turquoise
GCK	-0.149683	0.149683	0.304644	0.304644	turquoise
GDA	0.11221	-0.11221	0.442711	0.442711	grey
GEM	0.0603447	-0.0603447	0.680425	0.680425	brown
GGH	0.026453	-0.026453	0.856821	0.856821	blue
GGN	0.0161742	-0.0161742	0.912169	0.912169	blue
GH2	-0.214392	0.214392	0.139069	0.139069	grey
GH1	-0.1652	0.1652	0.256643	0.256643	blue
GHR	0.252125	-0.252125	0.0805217	0.0805217	brown
TGIF1	-0.30061	0.30061	0.035838	0.035838	turquoise
TGIF2	-0.0843503	0.0843503	0.564454	0.564454	grey
GIP	-0.322645	0.322645	0.0237559	0.0237559	grey
GK2	0.311793	-0.311793	0.0291915	0.0291915	grey
GK5	0.0473935	-0.0473935	0.746414	0.746414	grey
GLA	-0.155989	0.155989	0.284482	0.284482	purple
GLS	0.000579049	-0.000579049	0.996849	0.996849	red
GML	-0.298176	0.298176	0.0374385	0.0374385	turquoise
GNE	0.134101	-0.134101	0.358289	0.358289	turquoise
GNS	0.0709702	-0.0709702	0.627975	0.627975	grey
GP2	0.277038	-0.277038	0.0539664	0.0539664	grey
GP6	0.406107	-0.406107	0.00378829	0.00378829	yellow
GP5	0.0372723	-0.0372723	0.799295	0.799295	blue
GP9	0.0776601	-0.0776601	0.595842	0.595842	grey
GPI	-0.199945	0.199945	0.168378	0.168378	greenyellow
GPT	0.00566378	-0.00566378	0.969191	0.969191	grey
GRN	-0.205589	0.205589	0.156436	0.156436	red
GRP	-0.199903	0.199903	0.168468	0.168468	grey
GSC	-0.23756	0.23756	0.100256	0.100256	grey
GSN	0.105434	-0.105434	0.470912	0.470912	brown
GSS	-0.363918	0.363918	0.010156	0.010156	grey
GSR	-0.168338	0.168338	0.247591	0.247591	turquoise
HAL	0.0967188	-0.0967188	0.508544	0.508544	grey
HBB	-0.00061884	0.00061884	0.996633	0.996633	turquoise
HBD	-0.0772309	0.0772309	0.597882	0.597882	grey
HBM	-0.00861019	0.00861019	0.953178	0.953178	grey
HBZ	-0.129633	0.129633	0.374672	0.374672	grey
HCK	-0.0836654	0.0836654	0.567632	0.567632	yellow
HDC	-0.10209	0.10209	0.485173	0.485173	grey
HDX	-0.0749203	0.0749203	0.608915	0.608915	grey
HFE	-0.196352	0.196352	0.176316	0.176316	green
HGD	0.292579	-0.292579	0.0413442	0.0413442	grey
HGF	0.303879	-0.303879	0.0337774	0.0337774	grey
HGS	0.00891839	-0.00891839	0.951504	0.951504	blue
HK2	-0.0618453	0.0618453	0.672918	0.672918	turquoise
HK1	-0.130856	0.130856	0.370141	0.370141	blue
HK3	0.0231852	-0.0231852	0.874356	0.874356	grey
HLF	0.00858138	-0.00858138	0.953334	0.953334	turquoise
HLX	0.0841635	-0.0841635	0.56532	0.56532	brown
HPD	-0.114125	0.114125	0.434914	0.434914	turquoise
HPN	0.0997061	-0.0997061	0.495475	0.495475	brown
HPR	-0.0257898	0.0257898	0.860374	0.860374	green
HPX	0.0948947	-0.0948947	0.516609	0.516609	grey
HRC	-0.00601625	0.00601625	0.967274	0.967274	pink
HRG	-0.111318	0.111318	0.446369	0.446369	grey
HRK	0.0748847	-0.0748847	0.609085	0.609085	grey
HTT	0.130262	-0.130262	0.372338	0.372338	blue
HYI	-0.327789	0.327789	0.0214927	0.0214927	grey
AHCYL2	0.10017	-0.10017	0.493462	0.493462	turquoise
AHCYL1	0.19743	-0.19743	0.173905	0.173905	turquoise
ICK	0.25758	-0.25758	0.0739701	0.0739701	turquoise
ID2	-0.299627	0.299627	0.0364776	0.0364776	blue
ID1	0.113661	-0.113661	0.436798	0.436798	brown
ID4	0.113236	-0.113236	0.438527	0.438527	brown
ID3	0.204704	-0.204704	0.158265	0.158265	grey
IDE	-0.171617	0.171617	0.238367	0.238367	turquoise
IDS	0.160931	-0.160931	0.269309	0.269309	turquoise
IHH	-0.0676801	0.0676801	0.644038	0.644038	turquoise
IL2	0.141389	-0.141389	0.332517	0.332517	grey
IL4	-0.220135	0.220135	0.128542	0.128542	grey
IL3	0.175957	-0.175957	0.226523	0.226523	grey
IL6	0.18423	-0.18423	0.205084	0.205084	brown
IL5	0.000544594	-0.000544594	0.997037	0.997037	blue
IL7	-0.0150296	0.0150296	0.918362	0.918362	turquoise
IL9	-0.128916	0.128916	0.377341	0.377341	grey
ILK	-0.0183193	0.0183193	0.900575	0.900575	turquoise
INA	0.167195	-0.167195	0.250863	0.250863	grey
INS	0.122189	-0.122189	0.402938	0.402938	grey
IPP	0.273114	-0.273114	0.0576015	0.0576015	yellow
ISX	0.0675531	-0.0675531	0.644661	0.644661	grey
ITK	-0.157268	0.157268	0.280505	0.280505	red
IVD	-0.38981	0.38981	0.00562834	0.00562834	turquoise
IVL	0.12177	-0.12177	0.404566	0.404566	grey
IYD	-0.242661	0.242661	0.0929589	0.0929589	turquoise
JMY	0.0953034	-0.0953034	0.514797	0.514797	turquoise
BDKRB2	0.0874963	-0.0874963	0.549966	0.549966	pink
BDKRB1	-0.0360748	0.0360748	0.805616	0.805616	blue
JRK	0.20809	-0.20809	0.151348	0.151348	blue
JTB	0.034339	-0.034339	0.814801	0.814801	turquoise
JUN	0.105188	-0.105188	0.47195	0.47195	brown
JUP	-0.0601557	0.0601557	0.681372	0.681372	greenyellow
KDR	-0.0546482	0.0546482	0.709192	0.709192	blue
KEL	0.107151	-0.107151	0.463675	0.463675	grey
KHK	-0.0852119	0.0852119	0.560469	0.560469	grey
KIN	0.0612128	-0.0612128	0.676078	0.676078	turquoise
KIT	0.375517	-0.375517	0.00784102	0.00784102	brown
KLB	0.0214391	-0.0214391	0.883751	0.883751	grey
KMO	0.143768	-0.143768	0.324366	0.324366	grey
LAT	-0.0664978	0.0664978	0.64985	0.64985	red
LBH	-0.302614	0.302614	0.0345627	0.0345627	turquoise
LBP	-0.350077	0.350077	0.0136684	0.0136684	brown
LBR	0.137918	-0.137918	0.344643	0.344643	turquoise
LCK	0.0729271	-0.0729271	0.618502	0.618502	red
LCT	-0.0482841	0.0482841	0.741811	0.741811	grey
LEP	0.342209	-0.342209	0.0160937	0.0160937	yellow
LHB	-0.111767	0.111767	0.444527	0.444527	grey
LIF	0.041894	-0.041894	0.775022	0.775022	turquoise
AHCTF1	0.201741	-0.201741	0.164507	0.164507	turquoise
LOR	0.210261	-0.210261	0.147031	0.147031	grey
LOX	-0.0846487	0.0846487	0.563072	0.563072	black
LPA	0.0131948	-0.0131948	0.928301	0.928301	grey
LPL	0.247287	-0.247287	0.0867058	0.0867058	brown
LPO	-0.151605	0.151605	0.298404	0.298404	grey
LPP	0.340449	-0.340449	0.0166835	0.0166835	turquoise
LSR	-0.340809	0.340809	0.0165615	0.0165615	green
LSS	0.00917656	-0.00917656	0.950102	0.950102	blue
LTA	-0.126659	0.126659	0.38582	0.38582	red
LTB	-0.207508	0.207508	0.152521	0.152521	red
LTF	0.253333	-0.253333	0.0790327	0.0790327	grey
LTK	-0.282312	0.282312	0.0493735	0.0493735	green
LUM	-0.0969284	0.0969284	0.507621	0.507621	black
LXN	0.0408367	-0.0408367	0.780557	0.780557	turquoise
LY9	-0.0895259	0.0895259	0.540714	0.540714	red
LYN	-0.129571	0.129571	0.374902	0.374902	red
LYZ	-0.0311422	0.0311422	0.83178	0.83178	red
MAG	-0.0984137	0.0984137	0.501108	0.501108	turquoise
MAF	0.032559	-0.032559	0.824245	0.824245	green
MAK	0.508745	-0.508745	0.000189549	0.000189549	yellow
FSCN1	0.0346469	-0.0346469	0.81317	0.81317	black
MAL	-0.184854	0.184854	0.203528	0.203528	red
FSCN3	0.121661	-0.121661	0.404991	0.404991	grey
FSCN2	-0.0649578	0.0649578	0.657451	0.657451	turquoise
MAX	0.15245	-0.15245	0.295687	0.295687	pink
MAZ	-0.345724	0.345724	0.0149683	0.0149683	turquoise
MBP	0.00899027	-0.00899027	0.951114	0.951114	turquoise
MCC	0.43087	-0.43087	0.00199764	0.00199764	red
FSD1L	-0.0849683	0.0849683	0.561594	0.561594	blue
MDK	-0.391392	0.391392	0.00542073	0.00542073	green
ME1	0.148486	-0.148486	0.308569	0.308569	blue
ME3	-0.00033876	0.00033876	0.998157	0.998157	grey
ME2	-0.115176	0.115176	0.430668	0.430668	blue
MET	-0.0766675	0.0766675	0.600564	0.600564	blue
MFF	0.0786955	-0.0786955	0.590935	0.590935	turquoise
MGA	0.325529	-0.325529	0.0224637	0.0224637	turquoise
MGP	0.169804	-0.169804	0.243437	0.243437	turquoise
MIA	-0.00642041	0.00642041	0.965077	0.965077	grey
MIF	-0.101209	0.101209	0.488967	0.488967	brown
MIP	-0.25249	0.25249	0.0800687	0.0800687	green
MKX	0.0212253	-0.0212253	0.884902	0.884902	turquoise
MLN	0.0473097	-0.0473097	0.746847	0.746847	green
MLX	0.175214	-0.175214	0.22852	0.22852	turquoise
MME	0.25195	-0.25195	0.0807386	0.0807386	brown
MMD	0.207585	-0.207585	0.152365	0.152365	turquoise
MN1	-0.0290627	0.0290627	0.842866	0.842866	black
MNT	-0.205862	0.205862	0.155874	0.155874	blue
MOG	-0.06515	0.06515	0.6565	0.6565	blue
MOS	-0.195341	0.195341	0.178598	0.178598	turquoise
MPG	-0.180164	0.180164	0.215436	0.215436	grey
MPI	-0.080279	0.080279	0.583464	0.583464	blue
MPL	-0.0430692	0.0430692	0.768882	0.768882	grey
MPO	0.0548809	-0.0548809	0.708009	0.708009	grey
MPZ	0.0168523	-0.0168523	0.908502	0.908502	grey
MR1	-0.2901	0.2901	0.0431775	0.0431775	blue
MRO	-0.321373	0.321373	0.0243455	0.0243455	blue
MSC	-0.202561	0.202561	0.162762	0.162762	grey
MSN	0.0941981	-0.0941981	0.519706	0.519706	turquoise
MT4	-0.179985	0.179985	0.215899	0.215899	green
MT3	-0.163241	0.163241	0.262404	0.262404	blue
MTR	0.447241	-0.447241	0.00127367	0.00127367	turquoise
MVD	-0.318722	0.318722	0.0256132	0.0256132	greenyellow
MVK	-0.0500731	0.0500731	0.732594	0.732594	turquoise
MVP	-0.101724	0.101724	0.486747	0.486747	turquoise
MX2	-0.0988297	0.0988297	0.499291	0.499291	grey
MX1	-0.214127	0.214127	0.139571	0.139571	brown
MYC	0.269671	-0.269671	0.0609521	0.0609521	brown
MYB	0.18224	-0.18224	0.210105	0.210105	brown
MACROD1	-0.167261	0.167261	0.250672	0.250672	grey
MACROD2	0.238525	-0.238525	0.0988421	0.0988421	grey
NBN	0.319214	-0.319214	0.0253739	0.0253739	turquoise
NCL	0.10113	-0.10113	0.489308	0.489308	turquoise
NDN	-0.0760049	0.0760049	0.603725	0.603725	black
NDP	-0.123944	0.123944	0.396165	0.396165	grey
NEB	0.112469	-0.112469	0.441654	0.441654	pink
NF1	0.160257	-0.160257	0.271348	0.271348	turquoise
NF2	-0.0387894	0.0387894	0.791305	0.791305	blue
NES	-0.112067	0.112067	0.443295	0.443295	brown
NGB	-0.101179	0.101179	0.489095	0.489095	blue
NGF	0.00126778	-0.00126778	0.993102	0.993102	grey
NHS	0.189466	-0.189466	0.192278	0.192278	turquoise
NIN	0.114837	-0.114837	0.432035	0.432035	turquoise
NLK	0.271175	-0.271175	0.0594693	0.0594693	turquoise
NLN	-0.0462013	0.0462013	0.752588	0.752588	grey
NMB	0.20632	-0.20632	0.154937	0.154937	brown
NMI	-0.0777564	0.0777564	0.595385	0.595385	blue
NMS	-0.0855704	0.0855704	0.558814	0.558814	grey
NMU	-0.185804	0.185804	0.201173	0.201173	grey
NNT	0.0556494	-0.0556494	0.704106	0.704106	turquoise
NOG	-0.0254737	0.0254737	0.862069	0.862069	yellow
NPB	-0.0436492	0.0436492	0.765857	0.765857	pink
NPL	0.0363609	-0.0363609	0.804105	0.804105	turquoise
NPS	-0.0540413	0.0540413	0.712282	0.712282	grey
NPW	0.198534	-0.198534	0.171462	0.171462	grey
NPY	0.0611833	-0.0611833	0.676226	0.676226	grey
NRK	0.102784	-0.102784	0.482193	0.482193	grey
NRM	0.113321	-0.113321	0.438179	0.438179	brown
NRL	0.0835615	-0.0835615	0.568115	0.568115	blue
NSF	-0.221998	0.221998	0.125258	0.125258	grey
NTM	-0.0246948	0.0246948	0.866247	0.866247	turquoise
NTS	-0.127174	0.127174	0.383876	0.383876	grey
NVL	0.189211	-0.189211	0.192888	0.192888	brown
NXN	-0.038197	0.038197	0.794423	0.794423	turquoise
NYX	-0.0897047	0.0897047	0.539902	0.539902	green
OAF	0.0365476	-0.0365476	0.803119	0.803119	brown
OAT	0.0198066	-0.0198066	0.892548	0.892548	turquoise
OCM	-0.101989	0.101989	0.485605	0.485605	grey
INO80C	-0.149403	0.149403	0.305559	0.305559	turquoise
INO80B	-0.119741	0.119741	0.412499	0.412499	turquoise
INO80E	0.328303	-0.328303	0.021277	0.021277	blue
INO80D	0.128388	-0.128388	0.379313	0.379313	blue
OGN	0.0427761	-0.0427761	0.770412	0.770412	brown
OGT	0.156396	-0.156396	0.283213	0.283213	yellow
OMD	-0.011363	0.011363	0.938234	0.938234	black
OMG	0.0570105	-0.0570105	0.697211	0.697211	blue
OMP	0.113881	-0.113881	0.435903	0.435903	grey
OS9	-0.235482	0.235482	0.103352	0.103352	turquoise
OSM	0.083201	-0.083201	0.569791	0.569791	grey
OTC	-0.113618	0.113618	0.436973	0.436973	grey
OTP	0.141121	-0.141121	0.333446	0.333446	turquoise
OXT	-0.249166	0.249166	0.0842602	0.0842602	grey
PAH	0.0114095	-0.0114095	0.937981	0.937981	grey
PAM	-0.226916	0.226916	0.116896	0.116896	grey
PBK	-0.224191	0.224191	0.121476	0.121476	purple
PDC	-0.0480657	0.0480657	0.742939	0.742939	grey
PDF	-0.3891	0.3891	0.00572369	0.00572369	blue
PF4	0.00764826	-0.00764826	0.958404	0.958404	grey
PGD	-0.24472	0.24472	0.090133	0.090133	blue
PGC	0.167004	-0.167004	0.251412	0.251412	grey
PGF	-0.172208	0.172208	0.236729	0.236729	turquoise
PGP	0.213918	-0.213918	0.139966	0.139966	blue
PGR	-0.225172	0.225172	0.119811	0.119811	blue
PHB	-0.199791	0.199791	0.168712	0.168712	blue
PI3	0.137448	-0.137448	0.346305	0.346305	greenyellow
PIP	-0.0870585	0.0870585	0.551971	0.551971	red
PIR	-0.0038543	0.0038543	0.979031	0.979031	blue
PLG	0.198634	-0.198634	0.171242	0.171242	grey
PLN	-0.064415	0.064415	0.660138	0.660138	black
PML	-0.12935	0.12935	0.375724	0.375724	blue
PNN	0.0756805	-0.0756805	0.605275	0.605275	blue
POR	-0.135349	0.135349	0.35379	0.35379	purple
PPL	0.160795	-0.160795	0.269719	0.269719	grey
PPY	-0.107649	0.107649	0.461589	0.461589	grey
PRL	0.332972	-0.332972	0.0193989	0.0193989	red
PRY	-0.0273449	0.0273449	0.852047	0.852047	grey
PRX	-0.115856	0.115856	0.427936	0.427936	grey
PSD	-0.0571636	0.0571636	0.696437	0.696437	blue
PTH	0.281096	-0.281096	0.050403	0.050403	grey
PTN	0.115673	-0.115673	0.428671	0.428671	brown
PTS	0.0776377	-0.0776377	0.595948	0.595948	blue
PVR	0.110166	-0.110166	0.451117	0.451117	turquoise
PXK	-0.0789232	0.0789232	0.589858	0.589858	turquoise
PXN	0.0666047	-0.0666047	0.649323	0.649323	turquoise
PYY	0.116591	-0.116591	0.424989	0.424989	grey
PZP	0.10333	-0.10333	0.479859	0.479859	red
QKI	0.0239426	-0.0239426	0.870286	0.870286	black
KEAP1	-0.397224	0.397224	0.00471209	0.00471209	purple
RAN	-0.156682	0.156682	0.282323	0.282323	blue
RB1	0.0946175	-0.0946175	0.51784	0.51784	turquoise
RAX	0.115841	-0.115841	0.427995	0.427995	turquoise
RD3	-0.0538177	0.0538177	0.713421	0.713421	green
RDX	0.0950058	-0.0950058	0.516116	0.516116	turquoise
REL	0.174518	-0.174518	0.230404	0.230404	yellow
REN	0.049716	-0.049716	0.73443	0.73443	grey
RET	-0.0979363	0.0979363	0.503196	0.503196	greenyellow
RFK	0.110524	-0.110524	0.449638	0.449638	turquoise
RGN	0.278048	-0.278048	0.0530606	0.0530606	grey
RGR	-0.0766361	0.0766361	0.600714	0.600714	turquoise
RHD	0.0789482	-0.0789482	0.589739	0.589739	turquoise
RHO	-0.205171	0.205171	0.157297	0.157297	grey
RLF	0.27969	-0.27969	0.0516159	0.0516159	grey
RP1	0.109205	-0.109205	0.455099	0.455099	grey
DALRD3	0.173754	-0.173754	0.232484	0.232484	turquoise
RP2	0.18485	-0.18485	0.203536	0.203536	turquoise
RP9	-0.0964705	0.0964705	0.509638	0.509638	blue
RPE	0.167433	-0.167433	0.250179	0.250179	turquoise
RRH	-0.0156262	0.0156262	0.915133	0.915133	grey
RS1	-0.051938	0.051938	0.723024	0.723024	blue
RYK	0.0383992	-0.0383992	0.793358	0.793358	turquoise
SAG	0.14146	-0.14146	0.332273	0.332273	grey
SCD	-0.0532545	0.0532545	0.716294	0.716294	turquoise
SCT	-0.158705	0.158705	0.276074	0.276074	turquoise
SDS	0.0947594	-0.0947594	0.51721	0.51721	grey
SF1	-0.103053	0.103053	0.48104	0.48104	turquoise
SET	0.00308479	-0.00308479	0.983217	0.983217	turquoise
SFN	-0.282047	0.282047	0.0495965	0.0495965	grey
SHB	-0.0437559	0.0437559	0.765301	0.765301	turquoise
SHD	-0.141721	0.141721	0.331375	0.331375	grey
SHF	0.0514311	-0.0514311	0.725621	0.725621	brown
SHE	-0.0752115	0.0752115	0.607519	0.607519	brown
SHH	-0.184644	0.184644	0.204051	0.204051	grey
BBOX1	0.0358594	-0.0358594	0.806755	0.806755	grey
SKI	-0.12917	0.12917	0.376392	0.376392	purple
SLA	-0.0366778	0.0366778	0.802432	0.802432	red
SLK	0.226455	-0.226455	0.117661	0.117661	turquoise
SLN	0.119746	-0.119746	0.41248	0.41248	pink
SMO	0.0295881	-0.0295881	0.840062	0.840062	grey
SMS	0.290909	-0.290909	0.0425718	0.0425718	turquoise
SNN	-0.180566	0.180566	0.214396	0.214396	green
SON	-0.18025	0.18025	0.215212	0.215212	yellow
SP2	-0.0748377	0.0748377	0.609311	0.609311	blue
SP1	-0.0834362	0.0834362	0.568697	0.568697	blue
SP4	0.188934	-0.188934	0.193552	0.193552	turquoise
SP3	-0.0123382	0.0123382	0.932944	0.932944	turquoise
SP6	0.193744	-0.193744	0.182244	0.182244	grey
SP5	-0.17361	0.17361	0.232876	0.232876	blue
SP8	0.0220355	-0.0220355	0.88054	0.88054	brown
SP7	-0.0888531	0.0888531	0.543773	0.543773	grey
SPN	-0.0148928	0.0148928	0.919103	0.919103	red
SPR	-0.103964	0.103964	0.47715	0.47715	grey
SRC	-0.274061	0.274061	0.0567065	0.0567065	purple
SRF	-0.0482242	0.0482242	0.742121	0.742121	turquoise
SRI	0.184333	-0.184333	0.204827	0.204827	turquoise
SRL	0.0599139	-0.0599139	0.682585	0.682585	pink
SRM	-0.033367	0.033367	0.819955	0.819955	turquoise
SRR	-0.159155	0.159155	0.2747	0.2747	grey
SRY	-0.142674	0.142674	0.328098	0.328098	grey
SSB	-0.372824	0.372824	0.0083331	0.0083331	yellow
ST5	-0.115732	0.115732	0.428434	0.428434	turquoise
SST	0.0188988	-0.0188988	0.897447	0.897447	green
ST7	0.051058	-0.051058	0.727534	0.727534	grey
STH	0.112611	-0.112611	0.441073	0.441073	grey
STS	0.0328958	-0.0328958	0.822456	0.822456	grey
SYK	-0.104064	0.104064	0.476724	0.476724	red
SYP	-0.383457	0.383457	0.00653348	0.00653348	grey
TAT	-0.294191	0.294191	0.0401863	0.0401863	grey
TAZ	-0.0235203	0.0235203	0.872555	0.872555	turquoise
TBP	0.482387	-0.482387	0.000448069	0.000448069	magenta
TDG	-0.173638	0.173638	0.2328	0.2328	purple
TEC	-0.0517099	0.0517099	0.724193	0.724193	grey
TEF	-0.0480669	0.0480669	0.742933	0.742933	grey
TEK	0.124106	-0.124106	0.395543	0.395543	brown
TES	-0.306269	0.306269	0.0323332	0.0323332	red
TFG	0.118016	-0.118016	0.419314	0.419314	turquoise
TK2	-0.134449	0.134449	0.357032	0.357032	black
TK1	-0.0523665	0.0523665	0.720832	0.720832	purple
TKT	-0.204846	0.204846	0.15797	0.15797	turquoise
TNC	0.142789	-0.142789	0.327704	0.327704	turquoise
TNF	-0.0263042	0.0263042	0.857618	0.857618	turquoise
TNN	0.0811962	-0.0811962	0.579156	0.579156	black
TNR	0.0504851	-0.0504851	0.730476	0.730476	grey
TOX	-0.041336	0.041336	0.777941	0.777941	red
TPO	0.0330095	-0.0330095	0.821853	0.821853	blue
TPR	0.120795	-0.120795	0.408366	0.408366	turquoise
TRH	0.0372736	-0.0372736	0.799289	0.799289	grey
TRO	0.0160264	-0.0160264	0.912968	0.912968	brown
TSN	-0.18961	0.18961	0.191934	0.191934	grey
TST	-0.257321	0.257321	0.074271	0.074271	grey
TTK	-0.117042	0.117042	0.423188	0.423188	black
TTL	-0.0460294	0.0460294	0.75348	0.75348	green
TTN	0.131267	-0.131267	0.368629	0.368629	pink
TTR	0.00384593	-0.00384593	0.979077	0.979077	grey
TUB	-0.239705	0.239705	0.0971357	0.0971357	blue
TXK	-0.0293136	0.0293136	0.841527	0.841527	grey
TXN	-0.0765487	0.0765487	0.60113	0.60113	blue
TYR	-0.206336	0.206336	0.154902	0.154902	grey
UBB	-0.194697	0.194697	0.180061	0.180061	magenta
UBD	-0.0840472	0.0840472	0.565859	0.565859	red
UBC	-0.308303	0.308303	0.0311454	0.0311454	magenta
UCN	0.25523	-0.25523	0.0767391	0.0767391	grey
FSIP1	0.0485632	-0.0485632	0.740371	0.740371	brown
FSIP2	-0.026265	0.026265	0.857828	0.857828	grey
UNG	0.223601	-0.223601	0.122484	0.122484	grey
UNK	-0.163936	0.163936	0.260352	0.260352	turquoise
UST	-0.0262652	0.0262652	0.857827	0.857827	blue
UTY	-0.307414	0.307414	0.0316602	0.0316602	green
UXT	-0.148261	0.148261	0.309312	0.309312	blue
VCL	-0.00729145	0.00729145	0.960343	0.960343	black
VCP	-0.0848468	0.0848468	0.562156	0.562156	blue
VCX	0.143327	-0.143327	0.325865	0.325865	turquoise
VCY	0.188497	-0.188497	0.194605	0.194605	grey
VDR	0.0892343	-0.0892343	0.542039	0.542039	blue
VGF	0.184174	-0.184174	0.205225	0.205225	blue
VHL	-0.0109925	0.0109925	0.940244	0.940244	yellow
VIM	-0.136946	0.136946	0.348086	0.348086	black
VIP	-0.138492	0.138492	0.342619	0.342619	blue
VIT	0.0071472	-0.0071472	0.961127	0.961127	blue
VTN	0.113716	-0.113716	0.436573	0.436573	grey
VWF	0.0898038	-0.0898038	0.539453	0.539453	brown
BBS10	-0.104794	0.104794	0.473623	0.473623	turquoise
BBS12	-0.153154	0.153154	0.293434	0.293434	grey
WAC	0.151115	-0.151115	0.299984	0.299984	turquoise
WAS	0.00475376	-0.00475376	0.974139	0.974139	red
WIZ	0.0306183	-0.0306183	0.83457	0.83457	grey
PHF20L1	0.184041	-0.184041	0.205559	0.205559	turquoise
WRN	-0.0545701	0.0545701	0.70959	0.70959	grey
WT1	-0.181209	0.181209	0.212741	0.212741	grey
OSGIN1	-0.173519	0.173519	0.233125	0.233125	grey
OSGIN2	0.0323433	-0.0323433	0.825391	0.825391	turquoise
XDH	0.12176	-0.12176	0.404606	0.404606	blue
CACNA1B	-0.0228157	0.0228157	0.876343	0.876343	grey
CACNA1A	-0.0254205	0.0254205	0.862355	0.862355	grey
CACNA1D	-0.132915	0.132915	0.362592	0.362592	blue
CACNA1C	-0.206187	0.206187	0.155208	0.155208	blue
CACNA1F	0.0406998	-0.0406998	0.781274	0.781274	grey
CACNA1E	0.021717	-0.021717	0.882255	0.882255	grey
CACNA1H	-0.132637	0.132637	0.363608	0.363608	grey
CACNA1G	0.158427	-0.158427	0.276928	0.276928	grey
CACNA1I	-0.194878	0.194878	0.179649	0.179649	grey
CACNA1S	-0.103115	0.103115	0.480775	0.480775	turquoise
XPA	0.0579763	-0.0579763	0.692333	0.692333	grey
XPC	-0.196225	0.196225	0.176602	0.176602	turquoise
OVCA2	0.0669216	-0.0669216	0.647764	0.647764	turquoise
YY1	0.103596	-0.103596	0.478721	0.478721	turquoise
YY2	0.0299207	-0.0299207	0.838288	0.838288	grey
OVCH1	-0.193238	0.193238	0.183412	0.183412	green
OVCH2	0.262691	-0.262691	0.0682215	0.0682215	blue
ZAN	-0.0127205	0.0127205	0.930872	0.930872	grey
ZFR	0.122084	-0.122084	0.403346	0.403346	turquoise
ZFY	-0.0984566	0.0984566	0.50092	0.50092	grey
ZFX	0.209687	-0.209687	0.148163	0.148163	turquoise
ZP1	-0.0626509	0.0626509	0.668902	0.668902	grey
ZP3	0.394067	-0.394067	0.00508489	0.00508489	grey
ZP2	0.0542785	-0.0542785	0.711074	0.711074	grey
ZP4	-0.312774	0.312774	0.0286607	0.0286607	yellow
ZYX	0.231687	-0.231687	0.109196	0.109196	grey
FSTL1	0.0100927	-0.0100927	0.945127	0.945127	black
FSTL4	-0.164262	0.164262	0.259392	0.259392	magenta
FSTL3	-0.135298	0.135298	0.353972	0.353972	grey
FSTL5	-0.00444381	0.00444381	0.975825	0.975825	turquoise
THADA	-0.025594	0.025594	0.861424	0.861424	turquoise
OVGP1	-0.187132	0.187132	0.197914	0.197914	grey
THAP2	0.206858	-0.206858	0.15384	0.15384	turquoise
THAP1	0.115423	-0.115423	0.429676	0.429676	turquoise
THAP4	-0.113865	0.113865	0.435968	0.435968	turquoise
THAP3	0.155501	-0.155501	0.286011	0.286011	grey
THAP6	-0.295773	0.295773	0.0390769	0.0390769	blue
THAP5	0.160157	-0.160157	0.271649	0.271649	turquoise
THAP8	-0.02249	0.02249	0.878094	0.878094	grey
THAP7	-0.187438	0.187438	0.197169	0.197169	purple
THAP9	0.104121	-0.104121	0.476483	0.476483	turquoise
FOXRED1	-0.164986	0.164986	0.257269	0.257269	grey
FOXRED2	-0.0237852	0.0237852	0.871132	0.871132	blue
THBS2	-0.0736021	0.0736021	0.615248	0.615248	black
THBS1	-0.0045259	0.0045259	0.975378	0.975378	black
THBS4	0.0228534	-0.0228534	0.87614	0.87614	black
THBS3	0.193063	-0.193063	0.183815	0.183815	blue
RAD54L2	-0.160477	0.160477	0.270682	0.270682	turquoise
THEM5	-0.00290044	0.00290044	0.98422	0.98422	grey
THEM4	0.0190697	-0.0190697	0.896524	0.896524	blue
CCDC144A	0.132377	-0.132377	0.364557	0.364557	turquoise
SDF2L1	-0.437063	0.437063	0.00168929	0.00168929	magenta
BCAR3	0.0490577	-0.0490577	0.737821	0.737821	turquoise
BCAS2	0.0353359	-0.0353359	0.809523	0.809523	turquoise
BCAS1	-0.33171	0.33171	0.0198918	0.0198918	black
BCAS4	-0.119665	0.119665	0.412797	0.412797	brown
BCAS3	-0.159627	0.159627	0.273259	0.273259	grey
BCAT1	0.120968	-0.120968	0.407692	0.407692	turquoise
BCAT2	-0.282031	0.282031	0.0496103	0.0496103	turquoise
BCAR1	-0.0445553	0.0445553	0.761138	0.761138	grey
THG1L	-0.249497	0.249497	0.0838356	0.0838356	blue
IER3IP1	0.158045	-0.158045	0.278104	0.278104	turquoise
BCCIP	0.110402	-0.110402	0.450142	0.450142	blue
OVOL1	0.125735	-0.125735	0.389322	0.389322	grey
OVOL2	-0.0543506	0.0543506	0.710707	0.710707	brown
ACSBG1	0.100247	-0.100247	0.493126	0.493126	blue
ACSBG2	0.133825	-0.133825	0.359285	0.359285	grey
BCL10	-0.232749	0.232749	0.107536	0.107536	yellow
THOC1	0.112801	-0.112801	0.440299	0.440299	turquoise
THOC3	-0.211673	0.211673	0.144272	0.144272	blue
THOC2	-0.161269	0.161269	0.26829	0.26829	turquoise
THOC5	-0.316111	0.316111	0.0269161	0.0269161	blue
THOC7	-0.0381538	0.0381538	0.79465	0.79465	turquoise
THOC6	0.151243	-0.151243	0.299572	0.299572	pink
BCKDK	0.0859832	-0.0859832	0.556912	0.556912	turquoise
THOP1	-0.21794	0.21794	0.132493	0.132493	turquoise
SCGB3A2	0.0703478	-0.0703478	0.631001	0.631001	green
SCGB3A1	-0.366933	0.366933	0.00950385	0.00950385	grey
BCL9L	0.192286	-0.192286	0.18562	0.18562	blue
BCL7A	-0.31773	0.31773	0.0261017	0.0261017	turquoise
BCL7C	-0.238429	0.238429	0.0989821	0.0989821	yellow
BCL7B	-0.0404013	0.0404013	0.782839	0.782839	grey
BCL6B	-0.0866293	0.0866293	0.553941	0.553941	brown
THRSP	0.0295165	-0.0295165	0.840444	0.840444	brown
SCGB2A1	0.155377	-0.155377	0.286401	0.286401	grey
SCGB2A2	0.294073	-0.294073	0.0402707	0.0402707	grey
SCGB1C1	0.0721146	-0.0721146	0.622428	0.622428	grey
SCGB1D1	0.0444372	-0.0444372	0.761752	0.761752	grey
SCGB1D2	0.200686	-0.200686	0.166772	0.166772	grey
SCGB1D4	-0.230455	0.230455	0.111146	0.111146	grey
TIPARP	-0.0463714	0.0463714	0.751706	0.751706	blue
IGF2BP1	-0.137767	0.137767	0.345178	0.345178	green
IGF2BP3	-0.0476337	0.0476337	0.745172	0.745172	turquoise
IGF2BP2	0.445681	-0.445681	0.00133079	0.00133079	brown
SCGB1A1	0.220452	-0.220452	0.127978	0.127978	grey
THTPA	0.14361	-0.14361	0.324902	0.324902	green
XYLT2	-0.4011	0.4011	0.00428722	0.00428722	turquoise
XYLT1	0.0286921	-0.0286921	0.844845	0.844845	grey
THSD1	-0.0108589	0.0108589	0.940969	0.940969	brown
THSD4	0.00819707	-0.00819707	0.955422	0.955422	blue
ZNHIT2	0.0174417	-0.0174417	0.905316	0.905316	grey
ZNHIT1	-0.0573396	0.0573396	0.695548	0.695548	yellow
ZNHIT3	0.00681635	-0.00681635	0.962925	0.962925	turquoise
ZNHIT6	0.104286	-0.104286	0.475782	0.475782	turquoise
BCS1L	0.0897803	-0.0897803	0.53956	0.53956	black
POMZP3	-0.0293451	0.0293451	0.841359	0.841359	grey
PFKFB2	0.0748348	-0.0748348	0.609325	0.609325	grey
PFKFB1	0.0938127	-0.0938127	0.521424	0.521424	grey
PFKFB4	-0.19383	0.19383	0.182047	0.182047	brown
PFKFB3	0.275046	-0.275046	0.0557877	0.0557877	brown
THYN1	-0.259816	0.259816	0.0714094	0.0714094	blue
FTSJ1	0.0956324	-0.0956324	0.51334	0.51334	grey
FTSJ3	-0.18211	0.18211	0.210436	0.210436	purple
CRYBG3	0.227371	-0.227371	0.116144	0.116144	turquoise
CRYBA2	-0.00215726	0.00215726	0.988263	0.988263	blue
CRYBA1	0.148335	-0.148335	0.309067	0.309067	grey
CRYBA4	-0.107157	0.107157	0.463649	0.463649	turquoise
CRYBB1	-0.0785849	0.0785849	0.591458	0.591458	turquoise
CRYBB3	0.0843206	-0.0843206	0.564592	0.564592	turquoise
CRYBB2	0.264163	-0.264163	0.0666333	0.0666333	grey
TIAL1	0.0907483	-0.0907483	0.535178	0.535178	turquoise
TIAM2	-0.102037	0.102037	0.485402	0.485402	black
TIAM1	-0.0393828	0.0393828	0.788186	0.788186	grey
TIAF1	-0.0669092	0.0669092	0.647825	0.647825	turquoise
TIFAB	0.191746	-0.191746	0.186883	0.186883	green
TIGD1	0.382759	-0.382759	0.00664035	0.00664035	blue
TIGD3	-0.0366347	0.0366347	0.802659	0.802659	turquoise
TIGD2	-0.182716	0.182716	0.208896	0.208896	greenyellow
TIGD5	-0.141662	0.141662	0.331576	0.331576	blue
TIGD4	-0.00440075	0.00440075	0.976059	0.976059	grey
TIGD7	0.205089	-0.205089	0.157468	0.157468	turquoise
TIGD6	-0.0127808	0.0127808	0.930545	0.930545	grey
TIGIT	-0.204692	0.204692	0.15829	0.15829	green
INPPL1	-0.233934	0.233934	0.105706	0.105706	blue
ACTL7A	-0.242208	0.242208	0.09359	0.09359	grey
ACTL7B	0.17141	-0.17141	0.238942	0.238942	grey
ACTL6B	-0.0172362	0.0172362	0.906426	0.906426	grey
ACTL6A	-0.103274	0.103274	0.480095	0.480095	blue
TIMD4	-0.129535	0.129535	0.375033	0.375033	grey
COX7A2L	-0.190122	0.190122	0.190715	0.190715	blue
FUCA1	-0.211584	0.211584	0.144445	0.144445	blue
FUCA2	0.0970504	-0.0970504	0.507085	0.507085	turquoise
TIMP2	-0.0486663	0.0486663	0.739839	0.739839	turquoise
TIMP3	0.022462	-0.022462	0.878245	0.878245	black
TIMP1	-0.267213	0.267213	0.0634377	0.0634377	turquoise
TIMP4	0.00793524	-0.00793524	0.956845	0.956845	brown
TIMM9	0.00661852	-0.00661852	0.964	0.964	blue
TINF2	-0.0100045	0.0100045	0.945606	0.945606	red
FUBP3	0.0662427	-0.0662427	0.651106	0.651106	turquoise
FUBP1	0.245951	-0.245951	0.088476	0.088476	turquoise
TINAG	0.0983108	-0.0983108	0.501558	0.501558	yellow
OR10AD1	0.0772553	-0.0772553	0.597766	0.597766	turquoise
OR10AG1	-0.214681	0.214681	0.138524	0.138524	grey
TIPIN	-0.21319	0.21319	0.141352	0.141352	blue
TIPRL	-0.0491341	0.0491341	0.737427	0.737427	blue
TIRAP	0.0616778	-0.0616778	0.673755	0.673755	pink
ACTBL2	-0.0900043	0.0900043	0.538544	0.538544	turquoise
DOCK10	-0.0841319	0.0841319	0.565467	0.565467	red
DOCK11	0.148192	-0.148192	0.309538	0.309538	turquoise
USP6NL	0.0437123	-0.0437123	0.765528	0.765528	blue
USP27X	-0.136256	0.136256	0.350546	0.350546	magenta
OXA1L	-0.0454856	0.0454856	0.756302	0.756302	turquoise
G6PC2	-0.0137408	0.0137408	0.925342	0.925342	grey
G6PC3	-0.408759	0.408759	0.00354541	0.00354541	brown
OXCT1	-0.302739	0.302739	0.0344846	0.0344846	blue
OXCT2	-0.35192	0.35192	0.013148	0.013148	blue
FURIN	-0.330846	0.330846	0.0202356	0.0202356	turquoise
OXER1	-0.148616	0.148616	0.308141	0.308141	grey
HIF1AN	0.165559	-0.165559	0.255596	0.255596	turquoise
OXGR1	0.100337	-0.100337	0.492738	0.492738	grey
TJAP1	-0.0643441	0.0643441	0.66049	0.66049	grey
FUT10	-0.232376	0.232376	0.108116	0.108116	grey
FUT11	-0.196566	0.196566	0.175835	0.175835	grey
BECN1	-0.303695	0.303695	0.0338906	0.0338906	blue
ACSM2A	0.151541	-0.151541	0.298608	0.298608	grey
ACSM2B	0.352968	-0.352968	0.0128594	0.0128594	grey
CRYZL1	0.109136	-0.109136	0.455389	0.455389	turquoise
PTCHD1	0.132386	-0.132386	0.364522	0.364522	grey
OXSR1	-0.0580143	0.0580143	0.692142	0.692142	turquoise
HIGD1A	-0.0281652	0.0281652	0.84766	0.84766	blue
HIGD1B	-0.128246	0.128246	0.379844	0.379844	blue
HIGD1C	0.178775	-0.178775	0.219054	0.219054	grey
HIGD2B	-0.0992481	0.0992481	0.497467	0.497467	grey
HIGD2A	-0.219372	0.219372	0.129905	0.129905	blue
BEND3	-0.055236	0.055236	0.706205	0.706205	blue
BEND4	-0.00784598	0.00784598	0.95733	0.95733	turquoise
BEND2	-0.253932	0.253932	0.0783019	0.0783019	brown
BEND7	0.30668	-0.30668	0.03209	0.03209	grey
BEND5	-0.152001	0.152001	0.297128	0.297128	brown
BEND6	-0.221118	0.221118	0.126802	0.126802	blue
SDHAF2	-0.104819	0.104819	0.473516	0.473516	turquoise
SDHAF1	-0.131864	0.131864	0.366434	0.366434	blue
KHDC1	-0.219767	0.219767	0.129199	0.129199	grey
BEST2	-0.241342	0.241342	0.0948055	0.0948055	brown
BEST3	-0.184034	0.184034	0.205576	0.205576	pink
BEST1	-0.0258099	0.0258099	0.860267	0.860267	grey
BEST4	-0.0304921	0.0304921	0.835243	0.835243	grey
BET1L	-0.0810145	0.0810145	0.580008	0.580008	turquoise
HNRNPA1	-0.246341	0.246341	0.0879565	0.0879565	turquoise
HNRNPA0	-0.128812	0.128812	0.37773	0.37773	grey
HNRNPA3	-0.179437	0.179437	0.217323	0.217323	turquoise
HNRNPAB	-0.111088	0.111088	0.447314	0.447314	purple
HNRNPH1	0.0759569	-0.0759569	0.603954	0.603954	turquoise
HNRNPH2	-0.0598118	0.0598118	0.683098	0.683098	blue
HNRNPH3	0.101008	-0.101008	0.489833	0.489833	turquoise
PRICKLE2	-0.095283	0.095283	0.514887	0.514887	grey
PRICKLE3	-0.231863	0.231863	0.108919	0.108919	turquoise
PRICKLE1	-0.00627697	0.00627697	0.965857	0.965857	black
PRICKLE4	0.0431097	-0.0431097	0.768671	0.768671	blue
C15orf62	-0.215763	0.215763	0.1365	0.1365	green
C15orf39	-0.273503	0.273503	0.0572331	0.0572331	magenta
C15orf40	-0.142859	0.142859	0.327464	0.327464	grey
C15orf41	0.047305	-0.047305	0.746872	0.746872	turquoise
C15orf48	-0.087634	0.087634	0.549336	0.549336	grey
KHNYN	0.119198	-0.119198	0.414636	0.414636	blue
RPS19BP1	-0.246219	0.246219	0.088119	0.088119	blue
POPDC2	0.178938	-0.178938	0.218627	0.218627	pink
POPDC3	-0.0223612	0.0223612	0.878787	0.878787	pink
KHSRP	-0.131497	0.131497	0.367783	0.367783	blue
ACTR3B	0.0803812	-0.0803812	0.582983	0.582983	turquoise
ACTR1A	-0.0694687	0.0694687	0.635285	0.635285	grey
ACTR1B	0.124683	-0.124683	0.393335	0.393335	grey
ACTR10	-0.0395869	0.0395869	0.787114	0.787114	turquoise
ACTRT2	0.144306	-0.144306	0.322539	0.322539	blue
ACTRT1	-0.165853	0.165853	0.25474	0.25474	turquoise
BMPR1B	-0.0040935	0.0040935	0.97773	0.97773	grey
BMPR1A	0.169858	-0.169858	0.243285	0.243285	turquoise
INPP4A	0.00777382	-0.00777382	0.957722	0.957722	turquoise
INPP4B	0.109861	-0.109861	0.452381	0.452381	turquoise
INPP5B	-0.20659	0.20659	0.154385	0.154385	grey
INPP5A	0.227167	-0.227167	0.11648	0.11648	blue
INPP5F	0.178818	-0.178818	0.218941	0.218941	turquoise
INPP5D	-0.123503	0.123503	0.397862	0.397862	green
INPP5E	0.130539	-0.130539	0.371312	0.371312	grey
INPP5J	0.0519117	-0.0519117	0.723159	0.723159	blue
INPP5K	-0.146121	0.146121	0.316423	0.316423	blue
ACVR1B	0.17968	-0.17968	0.21669	0.21669	green
ACVR1C	0.0815106	-0.0815106	0.577683	0.577683	grey
ACVR2B	0.099768	-0.099768	0.495206	0.495206	grey
ACVR2A	-0.0318565	0.0318565	0.827979	0.827979	turquoise
ACVRL1	-0.194255	0.194255	0.181071	0.181071	black
TKTL2	0.0265498	-0.0265498	0.856303	0.856303	greenyellow
TKTL1	0.06663	-0.06663	0.649199	0.649199	turquoise
TWIST2	0.0552344	-0.0552344	0.706213	0.706213	black
TWIST1	0.0736731	-0.0736731	0.614906	0.614906	blue
KIF14	0.0303747	-0.0303747	0.835868	0.835868	grey
KIF12	-0.044706	0.044706	0.760354	0.760354	grey
KIF11	-0.067332	0.067332	0.645747	0.645747	turquoise
KIF17	-0.0377385	0.0377385	0.796838	0.796838	turquoise
KIF15	-0.117947	0.117947	0.419586	0.419586	purple
KIF19	0.106916	-0.106916	0.46466	0.46466	grey
KIF1C	0.0980801	-0.0980801	0.502567	0.502567	grey
KIF1B	-0.134732	0.134732	0.356009	0.356009	pink
KIF1A	0.125544	-0.125544	0.390049	0.390049	turquoise
KIF25	0.228953	-0.228953	0.113559	0.113559	grey
KIF24	-0.0854952	0.0854952	0.559161	0.559161	grey
KIF23	0.0365284	-0.0365284	0.803221	0.803221	greenyellow
KIF22	-0.0749587	0.0749587	0.608731	0.608731	grey
KIF27	0.28712	-0.28712	0.0454689	0.0454689	magenta
KIF2A	0.0533379	-0.0533379	0.715869	0.715869	turquoise
KIF2C	-0.195428	0.195428	0.178401	0.178401	grey
KIF2B	0.0968769	-0.0968769	0.507848	0.507848	grey
KIF5C	0.065801	-0.065801	0.653285	0.653285	grey
KIF5B	0.0264357	-0.0264357	0.856914	0.856914	turquoise
KIF5A	-0.298109	0.298109	0.0374837	0.0374837	grey
KIF3B	-0.239493	0.239493	0.0974406	0.0974406	turquoise
KIF3A	0.14976	-0.14976	0.304389	0.304389	turquoise
KIF3C	0.0192737	-0.0192737	0.895423	0.895423	turquoise
KIF4B	-0.428887	0.428887	0.00210637	0.00210637	green
KIF4A	0.0552248	-0.0552248	0.706261	0.706261	blue
PTDSS2	-0.270461	0.270461	0.0601697	0.0601697	turquoise
PTDSS1	0.160117	-0.160117	0.271772	0.271772	turquoise
BFSP2	-0.265353	0.265353	0.0653715	0.0653715	turquoise
BFSP1	-0.329215	0.329215	0.0208985	0.0208985	purple
CCNB1IP1	-0.0975009	0.0975009	0.505106	0.505106	grey
KIFC2	0.0141653	-0.0141653	0.923042	0.923042	blue
KIFC1	0.182234	-0.182234	0.21012	0.21012	red
KIFC3	-0.235893	0.235893	0.102733	0.102733	green
PHACTR3	-0.149301	0.149301	0.305891	0.305891	grey
PHACTR2	0.0956926	-0.0956926	0.513074	0.513074	turquoise
PHACTR1	-0.0911081	0.0911081	0.533554	0.533554	red
PHACTR4	0.16923	-0.16923	0.245057	0.245057	turquoise
CNKSR2	-0.000299317	0.000299317	0.998371	0.998371	brown
CNKSR1	0.145796	-0.145796	0.317513	0.317513	blue
CNKSR3	-0.218808	0.218808	0.130919	0.130919	turquoise
TLCD1	-0.016076	0.016076	0.912699	0.912699	greenyellow
INSIG2	0.0328525	-0.0328525	0.822686	0.822686	turquoise
INSIG1	-0.324712	0.324712	0.0228234	0.0228234	blue
KITLG	0.153711	-0.153711	0.291663	0.291663	blue
KISS1	0.322517	-0.322517	0.0238147	0.0238147	blue
SMNDC1	0.29815	-0.29815	0.0374564	0.0374564	turquoise
OR11H12	-0.141103	0.141103	0.333506	0.333506	grey
TLR10	-0.183199	0.183199	0.207676	0.207676	green
BGLAP	-0.0848967	0.0848967	0.561925	0.561925	blue
TM2D2	0.0387907	-0.0387907	0.791299	0.791299	grey
TM2D1	0.11853	-0.11853	0.417277	0.417277	turquoise
TM2D3	0.137112	-0.137112	0.347499	0.347499	turquoise
FCER1A	0.107736	-0.107736	0.461224	0.461224	brown
FCER1G	-0.318061	0.318061	0.0259381	0.0259381	red
TECPR2	-0.0679666	0.0679666	0.642632	0.642632	grey
TECPR1	-0.249365	0.249365	0.0840052	0.0840052	grey
RHBDD3	-0.12701	0.12701	0.384492	0.384492	grey
RHBDD2	-0.0133664	0.0133664	0.92737	0.92737	turquoise
RHBDD1	-0.0134363	0.0134363	0.926992	0.926992	turquoise
RHBDF1	0.00763615	-0.00763615	0.95847	0.95847	grey
RHBDF2	-0.226948	0.226948	0.116844	0.116844	red
RHBDL3	-0.0774179	0.0774179	0.596993	0.596993	grey
RHBDL2	0.342812	-0.342812	0.0158957	0.0158957	yellow
RHBDL1	0.045972	-0.045972	0.753777	0.753777	grey
LYPLAL1	0.233461	-0.233461	0.106432	0.106432	turquoise
A3GALT2	-0.0281806	0.0281806	0.847578	0.847578	turquoise
GATAD2B	0.141721	-0.141721	0.331373	0.331373	turquoise
GATAD2A	0.0213382	-0.0213382	0.884294	0.884294	magenta
SIGLEC9	-0.103293	0.103293	0.480016	0.480016	turquoise
SIGLEC1	0.0117236	-0.0117236	0.936278	0.936278	turquoise
SIGLEC8	-0.278838	0.278838	0.0523616	0.0523616	green
SIGLEC7	-0.216036	0.216036	0.135992	0.135992	turquoise
SIGLEC6	0.421915	-0.421915	0.00253177	0.00253177	yellow
SIGLEC5	0.0201908	-0.0201908	0.890477	0.890477	grey
TMCO4	0.189095	-0.189095	0.193165	0.193165	grey
TMCO3	-0.37396	0.37396	0.0081224	0.0081224	purple
TMCO2	-0.0757935	0.0757935	0.604735	0.604735	grey
TMCO1	0.0399656	-0.0399656	0.785126	0.785126	blue
TMCO6	0.160156	-0.160156	0.271654	0.271654	grey
TMCC3	0.195491	-0.195491	0.178257	0.178257	grey
TMCC2	-0.0736699	0.0736699	0.614921	0.614921	grey
TMCC1	-0.125824	0.125824	0.388983	0.388983	grey
FXYD4	-0.198699	0.198699	0.171099	0.171099	turquoise
FXYD3	-0.111504	0.111504	0.445604	0.445604	brown
FXYD2	0.0250107	-0.0250107	0.864553	0.864553	blue
FXYD1	-0.305586	0.305586	0.0327407	0.0327407	green
FXYD7	0.0421537	-0.0421537	0.773663	0.773663	grey
FXYD6	-0.124383	0.124383	0.394481	0.394481	brown
FXYD5	-0.265482	0.265482	0.0652363	0.0652363	red
TMED3	-0.2231	0.2231	0.123347	0.123347	yellow
TMED2	-0.0394254	0.0394254	0.787962	0.787962	turquoise
TMED1	-0.255065	0.255065	0.0769364	0.0769364	blue
TMED7	0.122032	-0.122032	0.403547	0.403547	turquoise
TMED6	-0.268052	0.268052	0.0625796	0.0625796	grey
TMED5	0.0214221	-0.0214221	0.883842	0.883842	turquoise
TMED4	-0.247924	0.247924	0.0858697	0.0858697	turquoise
TMED9	-0.193564	0.193564	0.18266	0.18266	blue
TMED8	-0.00175833	0.00175833	0.990433	0.990433	green
TMEM9	0.123087	-0.123087	0.399465	0.399465	blue
TEDDM1	-0.150874	0.150874	0.300767	0.300767	grey
RUVBL2	0.0580414	-0.0580414	0.692005	0.692005	turquoise
RUVBL1	0.187113	-0.187113	0.19796	0.19796	grey
SIGMAR1	-0.0256798	0.0256798	0.860964	0.860964	grey
TMLHE	-0.155928	0.155928	0.284675	0.284675	yellow
C5orf15	-0.102568	0.102568	0.48312	0.48312	turquoise
C5orf24	0.210241	-0.210241	0.14707	0.14707	turquoise
C5orf22	0.0502645	-0.0502645	0.73161	0.73161	turquoise
C5orf30	0.104803	-0.104803	0.473582	0.473582	turquoise
C5orf34	-0.25389	0.25389	0.0783532	0.0783532	blue
C5orf38	0.121695	-0.121695	0.404859	0.404859	blue
C5orf46	-0.1142	0.1142	0.434611	0.434611	purple
C5orf49	0.0155265	-0.0155265	0.915673	0.915673	black
C5orf51	0.161024	-0.161024	0.269029	0.269029	turquoise
TNFSF4	-0.182512	0.182512	0.209414	0.209414	red
TNFSF9	-0.0631729	0.0631729	0.666304	0.666304	grey
TNFSF8	0.00539333	-0.00539333	0.970661	0.970661	turquoise
TMOD1	0.107745	-0.107745	0.461186	0.461186	brown
TMOD4	0.0164635	-0.0164635	0.910604	0.910604	pink
TMOD3	-0.115198	0.115198	0.430579	0.430579	black
TMOD2	-0.0312821	0.0312821	0.831035	0.831035	turquoise
FYCO1	-0.0536569	0.0536569	0.714241	0.714241	green
BHMT2	0.41204	-0.41204	0.00326388	0.00326388	yellow
CDK2AP2	-0.319117	0.319117	0.0254212	0.0254212	turquoise
CDK2AP1	-0.118248	0.118248	0.418394	0.418394	turquoise
TMUB1	-0.264346	0.264346	0.0664389	0.0664389	turquoise
TMUB2	-0.190243	0.190243	0.190428	0.190428	brown
TMTC3	0.099776	-0.099776	0.495171	0.495171	blue
TMTC2	0.0518063	-0.0518063	0.723699	0.723699	turquoise
TMTC1	-0.0572263	0.0572263	0.69612	0.69612	brown
TMTC4	-0.185704	0.185704	0.201419	0.201419	blue
SMARCD1	0.00282193	-0.00282193	0.984647	0.984647	pink
SMARCD2	-0.177708	0.177708	0.22186	0.22186	grey
SMARCD3	-0.119889	0.119889	0.411919	0.411919	grey
SMARCE1	0.0937695	-0.0937695	0.521616	0.521616	turquoise
BLOC1S1	-0.25173	0.25173	0.0810129	0.0810129	green
BLOC1S2	-0.132629	0.132629	0.363638	0.363638	grey
BLOC1S3	-0.128002	0.128002	0.380759	0.380759	grey
OR14A16	-0.175091	0.175091	0.228852	0.228852	yellow
ZDHHC11B	-0.0123414	0.0123414	0.932927	0.932927	blue
OR14C36	-0.0603913	0.0603913	0.680191	0.680191	turquoise
SMARCB1	-0.364953	0.364953	0.00992806	0.00992806	grey
PTGFRN	0.0946231	-0.0946231	0.517816	0.517816	black
SMARCC1	0.143103	-0.143103	0.32663	0.32663	turquoise
SMARCC2	-0.104837	0.104837	0.473438	0.473438	turquoise
SMARCA5	-0.169405	0.169405	0.244564	0.244564	yellow
SMARCA1	-0.0524888	0.0524888	0.720206	0.720206	turquoise
SMARCA2	0.190493	-0.190493	0.189833	0.189833	turquoise
SMARCA4	-0.243856	0.243856	0.091311	0.091311	turquoise
PTGER4	-0.0175932	0.0175932	0.904497	0.904497	turquoise
PTGER1	-0.224944	0.224944	0.120197	0.120197	blue
PTGER2	-0.187994	0.187994	0.19582	0.19582	blue
PTGER3	0.0898928	-0.0898928	0.539049	0.539049	brown
PTGES2	-0.13009	0.13009	0.372975	0.372975	turquoise
PTGES3	0.329456	-0.329456	0.0207992	0.0207992	turquoise
PKDREJ	-0.0595053	0.0595053	0.684636	0.684636	green
KBTBD3	0.121181	-0.121181	0.40686	0.40686	blue
KBTBD4	0.0566108	-0.0566108	0.699233	0.699233	grey
KBTBD6	0.0484873	-0.0484873	0.740762	0.740762	turquoise
KBTBD2	0.148422	-0.148422	0.308779	0.308779	turquoise
KBTBD7	0.00589201	-0.00589201	0.96795	0.96795	turquoise
KBTBD8	0.0357305	-0.0357305	0.807436	0.807436	turquoise
BICD1	-0.0112035	0.0112035	0.939099	0.939099	grey
BICD2	0.182725	-0.182725	0.208874	0.208874	grey
BICC1	-0.0932864	0.0932864	0.523773	0.523773	black
TNIP1	0.0549408	-0.0549408	0.707705	0.707705	grey
TNIP2	-0.0265319	0.0265319	0.856398	0.856398	turquoise
TNIP3	-0.24022	0.24022	0.0963975	0.0963975	red
TNKS2	-0.275882	0.275882	0.0550175	0.0550175	green
PKHD1L1	-0.113123	0.113123	0.438987	0.438987	grey
SLC22A18AS	-0.331077	0.331077	0.0201435	0.0201435	grey
FZD10	0.178267	-0.178267	0.220388	0.220388	grey
TNNC1	0.102835	-0.102835	0.481977	0.481977	pink
TNNC2	0.0781558	-0.0781558	0.59349	0.59349	pink
TNNI1	0.0462464	-0.0462464	0.752354	0.752354	yellow
TNNI2	0.157629	-0.157629	0.279387	0.279387	pink
TNNI3	0.070464	-0.070464	0.630436	0.630436	grey
TNNT1	0.195902	-0.195902	0.177329	0.177329	pink
TNNT2	0.230507	-0.230507	0.111063	0.111063	blue
TNNT3	0.0854113	-0.0854113	0.559548	0.559548	pink
TNPO1	-0.178773	0.178773	0.219058	0.219058	blue
TNPO2	-0.102826	0.102826	0.482014	0.482014	turquoise
TNPO3	-0.127897	0.127897	0.381153	0.381153	turquoise
PIP4K2A	-0.0145623	0.0145623	0.920892	0.920892	red
PIP4K2B	-0.235678	0.235678	0.103057	0.103057	turquoise
PIP4K2C	-0.242611	0.242611	0.0930286	0.0930286	brown
BIRC5	-0.179155	0.179155	0.21806	0.21806	green
BIRC6	0.250683	-0.250683	0.0823266	0.0823266	turquoise
BIRC7	-0.127468	0.127468	0.382767	0.382767	blue
BIRC2	0.297194	-0.297194	0.0381014	0.0381014	turquoise
BIRC3	0.0651835	-0.0651835	0.656335	0.656335	red
KLF10	0.00843217	-0.00843217	0.954145	0.954145	black
KLF11	0.22458	-0.22458	0.120814	0.120814	brown
KLF12	0.202754	-0.202754	0.162355	0.162355	green
KLF13	-0.105297	0.105297	0.471492	0.471492	blue
KLF14	0.134593	-0.134593	0.356511	0.356511	grey
KLF15	0.0128665	-0.0128665	0.93008	0.93008	turquoise
KLF16	-0.03404	0.03404	0.816386	0.816386	grey
KLF17	-0.113801	0.113801	0.436229	0.436229	grey
KLHL1	-0.0308952	0.0308952	0.833095	0.833095	grey
KLHL2	0.273709	-0.273709	0.057038	0.057038	turquoise
KLHL3	-0.00209195	0.00209195	0.988618	0.988618	turquoise
KLHL4	-0.170964	0.170964	0.240185	0.240185	grey
KLHL9	0.18979	-0.18979	0.191504	0.191504	turquoise
KLHL5	0.0686452	-0.0686452	0.639309	0.639309	turquoise
KLHL6	0.00767199	-0.00767199	0.958275	0.958275	red
KLHL7	-0.001347	0.001347	0.992671	0.992671	turquoise
KLHL8	0.163104	-0.163104	0.262811	0.262811	blue
LCLAT1	-0.028299	0.028299	0.846945	0.846945	turquoise
NIPAL4	-0.0267987	0.0267987	0.85497	0.85497	grey
NIPAL1	0.0775595	-0.0775595	0.59632	0.59632	blue
NIPAL2	-0.104866	0.104866	0.473319	0.473319	blue
KLK13	-0.224066	0.224066	0.121688	0.121688	turquoise
KLK14	0.0470641	-0.0470641	0.748118	0.748118	grey
KLK15	-0.291043	0.291043	0.0424722	0.0424722	blue
KLK10	-0.0870363	0.0870363	0.552073	0.552073	green
KLK11	-0.142732	0.142732	0.327901	0.327901	green
KLK12	-0.0155845	0.0155845	0.915359	0.915359	blue
CX3CR1	-0.137193	0.137193	0.347212	0.347212	blue
CX3CL1	-0.148019	0.148019	0.31011	0.31011	green
KLKB1	-0.00638037	0.00638037	0.965295	0.965295	grey
FCGR3A	-0.135771	0.135771	0.352279	0.352279	red
FCGR3B	-0.239006	0.239006	0.0981439	0.0981439	red
FCGR1A	-0.355659	0.355659	0.0121439	0.0121439	red
FCGR1B	-0.241759	0.241759	0.094218	0.094218	red
FCGR2A	-0.349589	0.349589	0.0138092	0.0138092	red
FCGR2B	0.216461	-0.216461	0.135205	0.135205	magenta
CELSR1	0.0464821	-0.0464821	0.751132	0.751132	blue
CELSR2	0.11781	-0.11781	0.420131	0.420131	blue
CELSR3	0.0862983	-0.0862983	0.555462	0.555462	grey
PLA2G12A	0.0877374	-0.0877374	0.548863	0.548863	turquoise
PLA2G12B	-0.0811251	0.0811251	0.57949	0.57949	grey
MAPK1IP1L	0.380989	-0.380989	0.00691797	0.00691797	grey
KLRK1	-0.0402338	0.0402338	0.783718	0.783718	grey
GPIHBP1	0.156731	-0.156731	0.282171	0.282171	grey
HEPACAM	-0.0155286	0.0155286	0.915662	0.915662	blue
KLRF1	0.240617	-0.240617	0.0958324	0.0958324	grey
KLRB1	-0.081436	0.081436	0.578032	0.578032	red
KLRC1	-0.244109	0.244109	0.0909655	0.0909655	red
KLRC2	-0.0954712	0.0954712	0.514053	0.514053	red
KLRC3	0.103122	-0.103122	0.480745	0.480745	red
KLRC4	0.0163419	-0.0163419	0.911261	0.911261	red
KLRD1	-0.0199464	0.0199464	0.891795	0.891795	red
KLRG2	-0.0978865	0.0978865	0.503415	0.503415	grey
KLRG1	-0.00520248	0.00520248	0.971699	0.971699	red
PKD1L1	0.163268	-0.163268	0.262326	0.262326	yellow
PKD1L3	-0.130926	0.130926	0.369884	0.369884	grey
RHEBL1	-0.340841	0.340841	0.0165507	0.0165507	grey
PKD2L1	0.0453889	-0.0453889	0.756804	0.756804	grey
PKD2L2	0.148802	-0.148802	0.30753	0.30753	blue
TOMM7	-0.354024	0.354024	0.0125746	0.0125746	blue
TOMM5	-0.165086	0.165086	0.256974	0.256974	blue
TOMM6	-0.0849631	0.0849631	0.561619	0.561619	blue
PIP5K1A	0.0972349	-0.0972349	0.506274	0.506274	turquoise
PIP5K1B	-0.0276157	0.0276157	0.850598	0.850598	turquoise
PIP5K1C	-0.121725	0.121725	0.40474	0.40474	blue
POU3F1	0.188711	-0.188711	0.194088	0.194088	grey
POU3F2	0.125792	-0.125792	0.389107	0.389107	grey
POU3F3	-0.0648137	0.0648137	0.658164	0.658164	grey
POU3F4	0.0836815	-0.0836815	0.567557	0.567557	grey
PIP5KL1	-0.0297086	0.0297086	0.839419	0.839419	yellow
TOP2A	0.105224	-0.105224	0.471798	0.471798	blue
TOP2B	0.115017	-0.115017	0.431311	0.431311	turquoise
TOP3B	-0.278214	0.278214	0.0529132	0.0529132	grey
TOP3A	0.340056	-0.340056	0.0168177	0.0168177	yellow
POU2F1	-0.035461	0.035461	0.808862	0.808862	turquoise
POU2F2	0.146901	-0.146901	0.31382	0.31382	blue
POU2F3	0.119742	-0.119742	0.412494	0.412494	blue
INTS12	0.127509	-0.127509	0.382613	0.382613	blue
INTS10	0.152843	-0.152843	0.294428	0.294428	turquoise
POU1F1	-0.338076	0.338076	0.017508	0.017508	blue
TOR2A	0.0777752	-0.0777752	0.595296	0.595296	grey
TOR3A	-0.28787	0.28787	0.0448826	0.0448826	green
TOR1A	0.108359	-0.108359	0.458623	0.458623	turquoise
TOR1B	0.0211264	-0.0211264	0.885435	0.885435	turquoise
POU6F2	0.0497788	-0.0497788	0.734108	0.734108	grey
POU6F1	0.264473	-0.264473	0.0663035	0.0663035	blue
POU5F1	0.0526744	-0.0526744	0.719257	0.719257	grey
POU5F2	0.140787	-0.140787	0.334603	0.334603	blue
POU4F1	0.178111	-0.178111	0.220797	0.220797	turquoise
POU4F2	-0.254402	0.254402	0.0777336	0.0777336	green
POU4F3	-0.131661	0.131661	0.367181	0.367181	yellow
YARS2	-0.18238	0.18238	0.209751	0.209751	blue
CELA3B	-0.128342	0.128342	0.379484	0.379484	grey
PCOLCE2	0.208868	-0.208868	0.14979	0.14979	brown
CELA2B	-0.0572091	0.0572091	0.696207	0.696207	green
SNRNP200	-0.0707243	0.0707243	0.62917	0.62917	grey
TPD52	0.00819711	-0.00819711	0.955422	0.955422	turquoise
TPCN2	-0.138351	0.138351	0.343118	0.343118	green
TPCN1	-0.0530457	0.0530457	0.71736	0.71736	blue
BRI3BP	-0.431562	0.431562	0.00196083	0.00196083	yellow
FCHSD1	0.0746962	-0.0746962	0.609989	0.609989	grey
FCHSD2	-0.16488	0.16488	0.257578	0.257578	green
NECAP2	-0.306212	0.306212	0.0323672	0.0323672	red
NECAP1	0.0754669	-0.0754669	0.606297	0.606297	turquoise
HIST1H2AE	-0.148041	0.148041	0.310039	0.310039	purple
HIST1H2AD	-0.0188204	0.0188204	0.897869	0.897869	brown
HIST1H2AG	0.029095	-0.029095	0.842694	0.842694	blue
HIST1H2AA	-0.081424	0.081424	0.578089	0.578089	yellow
HIST1H2AC	-0.0360397	0.0360397	0.805802	0.805802	purple
HIST1H2AB	0.00995619	-0.00995619	0.945869	0.945869	magenta
HIST1H2AM	-0.184574	0.184574	0.204226	0.204226	purple
HIST1H2AL	-0.0178518	0.0178518	0.9031	0.9031	grey
HIST1H2AI	-0.248686	0.248686	0.0848795	0.0848795	purple
HIST1H2AH	-0.189822	0.189822	0.191428	0.191428	purple
HIST1H2AK	-0.142042	0.142042	0.330269	0.330269	purple
HIST1H2AJ	-0.308821	0.308821	0.0308483	0.0308483	purple
HIST1H2BF	-0.0932716	0.0932716	0.52384	0.52384	brown
HIST1H2BE	-0.156044	0.156044	0.28431	0.28431	purple
HIST1H2BH	-0.145357	0.145357	0.31899	0.31899	purple
HIST1H2BG	-0.201697	0.201697	0.164601	0.164601	purple
HIST1H2BB	-0.194321	0.194321	0.18092	0.18092	magenta
HIST1H2BA	0.114993	-0.114993	0.431406	0.431406	blue
HIST1H2BD	0.0297957	-0.0297957	0.838955	0.838955	turquoise
HIST1H2BC	-0.146079	0.146079	0.316564	0.316564	purple
HIST1H2BN	-0.196826	0.196826	0.175254	0.175254	grey
HIST1H2BM	-0.046658	0.046658	0.750221	0.750221	purple
HIST1H2BO	-0.375001	0.375001	0.00793331	0.00793331	purple
HIST1H2BJ	-0.0640624	0.0640624	0.661886	0.661886	purple
HIST1H2BI	-0.197831	0.197831	0.173015	0.173015	yellow
HIST1H2BL	-0.0334575	0.0334575	0.819475	0.819475	purple
HIST1H2BK	-0.174412	0.174412	0.230691	0.230691	brown
NECAB2	0.0158148	-0.0158148	0.914113	0.914113	yellow
NECAB1	0.0906099	-0.0906099	0.535804	0.535804	blue
NECAB3	0.131537	-0.131537	0.367636	0.367636	blue
TPPP3	0.207712	-0.207712	0.15211	0.15211	grey
TPPP2	-0.284233	0.284233	0.0477819	0.0477819	grey
TPSG1	0.0268204	-0.0268204	0.854854	0.854854	grey
TPSD1	0.042285	-0.042285	0.772977	0.772977	grey
TPST2	-0.147656	0.147656	0.311311	0.311311	red
TPST1	0.0246395	-0.0246395	0.866545	0.866545	turquoise
TPTE2	0.0981458	-0.0981458	0.502279	0.502279	grey
TPRG1	-0.31585	0.31585	0.0270491	0.0270491	grey
TPRKB	-0.266641	0.266641	0.0640271	0.0640271	blue
TPRX1	-0.0333041	0.0333041	0.820289	0.820289	grey
TPSB2	0.0530367	-0.0530367	0.717406	0.717406	turquoise
KNDC1	0.261899	-0.261899	0.0690885	0.0690885	grey
METTL7B	-0.0674731	0.0674731	0.645054	0.645054	grey
METTL7A	0.235588	-0.235588	0.103192	0.103192	turquoise
METTL2B	0.18046	-0.18046	0.214669	0.214669	turquoise
METTL2A	-0.146969	0.146969	0.313593	0.313593	grey
METTL14	0.163168	-0.163168	0.262621	0.262621	turquoise
ANXA8L1	-0.198903	0.198903	0.170651	0.170651	grey
CNOT6L	-0.367776	0.367776	0.00932817	0.00932817	red
CNOT10	-0.172968	0.172968	0.234634	0.234634	blue
RBMY1A1	-0.017465	0.017465	0.90519	0.90519	grey
U2AF1	-0.332031	0.332031	0.0197653	0.0197653	blue
U2AF2	-0.169628	0.169628	0.243933	0.243933	purple
C11orf1	0.210429	-0.210429	0.1467	0.1467	blue
UAP1L1	0.118555	-0.118555	0.417179	0.417179	turquoise
BLCAP	0.09166	-0.09166	0.531067	0.531067	turquoise
KNTC1	-0.0259308	0.0259308	0.859619	0.859619	red
ZSCAN4	0.131247	-0.131247	0.368703	0.368703	blue
ZSCAN2	-0.172144	0.172144	0.236907	0.236907	green
ZSCAN1	-0.192874	0.192874	0.184253	0.184253	green
SUV39H2	0.0026336	-0.0026336	0.985671	0.985671	grey
SUV39H1	-0.106368	0.106368	0.466969	0.466969	grey
PA2G4	-0.391946	0.391946	0.00534967	0.00534967	greenyellow
HS1BP3	-0.0784255	0.0784255	0.592213	0.592213	blue
ALDH9A1	0.186737	-0.186737	0.198879	0.198879	turquoise
ALDH6A1	0.282617	-0.282617	0.0491183	0.0491183	turquoise
ALDH5A1	-0.174263	0.174263	0.231096	0.231096	grey
ALDH8A1	0.0806533	-0.0806533	0.581704	0.581704	grey
ALDH7A1	0.0977119	-0.0977119	0.50418	0.50418	grey
ALDH1L1	0.098547	-0.098547	0.500525	0.500525	brown
ALDH1L2	-0.00384495	0.00384495	0.979082	0.979082	black
PAAF1	-0.487602	0.487602	0.000380016	0.000380016	blue
ALDH1A3	0.138417	-0.138417	0.342885	0.342885	red
ALDH1A2	0.327612	-0.327612	0.0215675	0.0215675	brown
ALDH1A1	-0.0140862	0.0140862	0.923471	0.923471	brown
ALDH1B1	-0.0607092	0.0607092	0.678598	0.678598	black
PADI3	0.00130301	-0.00130301	0.99291	0.99291	grey
PADI2	-0.172778	0.172778	0.235156	0.235156	turquoise
PADI4	-0.101973	0.101973	0.485674	0.485674	grey
PADI1	-0.100769	0.100769	0.490868	0.490868	grey
PADI6	0.0543962	-0.0543962	0.710475	0.710475	blue
SRD5A2	-0.277381	0.277381	0.0536574	0.0536574	green
SRD5A1	0.0102871	-0.0102871	0.944072	0.944072	grey
SRD5A3	-0.272452	0.272452	0.0582339	0.0582339	blue
ALDH4A1	-0.318684	0.318684	0.0256321	0.0256321	grey
BLVRB	-0.193456	0.193456	0.182909	0.182909	turquoise
BLVRA	-0.0869944	0.0869944	0.552265	0.552265	grey
PACRG	0.10609	-0.10609	0.468141	0.468141	grey
PACS2	-0.207673	0.207673	0.152187	0.152187	blue
PACS1	-0.170229	0.170229	0.242242	0.242242	turquoise
ALDH3A2	0.159882	-0.159882	0.272483	0.272483	turquoise
ALDH3A1	-0.0632198	0.0632198	0.666071	0.666071	green
ALDH3B2	-0.131947	0.131947	0.36613	0.36613	greenyellow
ALDH3B1	0.176959	-0.176959	0.223846	0.223846	grey
ITGB3BP	-0.000694959	0.000694959	0.996219	0.996219	blue
PAGE4	0.00682844	-0.00682844	0.962859	0.962859	green
PAGE3	-0.169217	0.169217	0.245096	0.245096	blue
PAGE5	-0.0486482	0.0486482	0.739932	0.739932	blue
PAGE2	0.242999	-0.242999	0.0924911	0.0924911	grey
PAGE1	0.00404991	-0.00404991	0.977967	0.977967	grey
TRA2A	-0.106733	0.106733	0.465433	0.465433	turquoise
BLZF1	0.337768	-0.337768	0.0176176	0.0176176	magenta
FUNDC2	0.0427161	-0.0427161	0.770725	0.770725	turquoise
FUNDC1	-0.00111282	0.00111282	0.993945	0.993945	blue
PAICS	-0.229689	0.229689	0.112371	0.112371	purple
TRAIP	-0.11976	0.11976	0.412424	0.412424	grey
TRADD	-0.191517	0.191517	0.187419	0.187419	turquoise
TRAF2	-0.0897219	0.0897219	0.539824	0.539824	turquoise
TRAF1	-0.0424072	0.0424072	0.772338	0.772338	red
TRAF7	-0.08814	0.08814	0.547023	0.547023	turquoise
TRAF4	-0.196988	0.196988	0.174891	0.174891	green
TRAF3	-0.258531	0.258531	0.0728722	0.0728722	red
TRAF6	0.0781068	-0.0781068	0.593723	0.593723	turquoise
TRAF5	0.286156	-0.286156	0.0462309	0.0462309	grey
TRABD	-0.131452	0.131452	0.367949	0.367949	turquoise
TRAP1	0.212194	-0.212194	0.143265	0.143265	grey
TRAM1	0.178648	-0.178648	0.219387	0.219387	turquoise
TRAM2	0.0406432	-0.0406432	0.781571	0.781571	turquoise
TRAK1	0.0501242	-0.0501242	0.732331	0.732331	blue
TRAK2	-0.00178819	0.00178819	0.990271	0.990271	brown
AQP12B	0.06072	-0.06072	0.678545	0.678545	turquoise
AQP12A	0.102116	-0.102116	0.48506	0.48506	blue
TRAT1	-0.103321	0.103321	0.479894	0.479894	red
SRFBP1	-0.00658156	0.00658156	0.964201	0.964201	turquoise
PAIP2	0.133418	-0.133418	0.360762	0.360762	blue
PAIP1	0.00895826	-0.00895826	0.951287	0.951287	blue
PAMR1	0.364369	-0.364369	0.0100561	0.0100561	yellow
PALB2	-0.0143227	0.0143227	0.92219	0.92219	blue
TREM2	-0.297764	0.297764	0.0377153	0.0377153	grey
TREM1	0.0539344	-0.0539344	0.712826	0.712826	grey
TREX1	-0.00407671	0.00407671	0.977821	0.977821	blue
TREX2	-0.319919	0.319919	0.0250342	0.0250342	grey
SDR9C7	0.0412264	-0.0412264	0.778515	0.778515	grey
PALLD	0.0876922	-0.0876922	0.54907	0.54907	brown
PALMD	0.304952	-0.304952	0.0331227	0.0331227	brown
PANX1	0.0848471	-0.0848471	0.562155	0.562155	blue
PANX2	-0.0837972	0.0837972	0.56702	0.56702	grey
PANX3	0.0952472	-0.0952472	0.515046	0.515046	grey
TRIB3	-0.156763	0.156763	0.282071	0.282071	purple
TRIB1	0.000985368	-0.000985368	0.994639	0.994639	grey
TRIB2	0.0819747	-0.0819747	0.575511	0.575511	grey
PANK4	0.022312	-0.022312	0.879052	0.879052	yellow
PANK2	-0.333417	0.333417	0.0192273	0.0192273	blue
PANK3	-0.0517017	0.0517017	0.724235	0.724235	grey
PANK1	-0.127437	0.127437	0.382885	0.382885	grey
TRHDE	0.0466863	-0.0466863	0.750074	0.750074	grey
TMPRSS11A	0.147082	-0.147082	0.313217	0.313217	grey
TMPRSS11B	-0.108374	0.108374	0.458561	0.458561	green
TMPRSS11E	-0.0944178	0.0944178	0.518728	0.518728	yellow
TMPRSS11F	0.118508	-0.118508	0.417363	0.417363	blue
TMPRSS11D	-0.386933	0.386933	0.00602377	0.00602377	grey
PAQR8	-0.12208	0.12208	0.403362	0.403362	blue
PAQR9	0.105984	-0.105984	0.468587	0.468587	grey
PAQR6	0.00107191	-0.00107191	0.994168	0.994168	grey
PAQR7	-0.227858	0.227858	0.115344	0.115344	turquoise
PAQR4	0.223895	-0.223895	0.121981	0.121981	turquoise
PAQR5	0.29402	-0.29402	0.040308	0.040308	yellow
PAQR3	-0.145886	0.145886	0.317212	0.317212	blue
SERPINE2	-0.0971785	0.0971785	0.506522	0.506522	black
SERPINE3	-0.146553	0.146553	0.31498	0.31498	turquoise
SERPINE1	-0.0115482	0.0115482	0.937229	0.937229	black
SERPINF1	-0.0539539	0.0539539	0.712727	0.712727	black
SERPINF2	-0.0701143	0.0701143	0.632138	0.632138	grey
SERPING1	0.00659509	-0.00659509	0.964128	0.964128	grey
SERPINH1	-0.199406	0.199406	0.16955	0.16955	black
TRIP4	-0.187229	0.187229	0.197677	0.197677	blue
TRIP6	-0.0835824	0.0835824	0.568017	0.568017	turquoise
SERPINI2	-0.00909995	0.00909995	0.950518	0.950518	grey
SERPINI1	-0.386089	0.386089	0.00614424	0.00614424	blue
SERPINA3	0.101583	-0.101583	0.487353	0.487353	grey
SERPINA1	-0.164571	0.164571	0.258484	0.258484	red
SERPINA9	0.0292011	-0.0292011	0.842127	0.842127	grey
SERPINA6	0.19832	-0.19832	0.171934	0.171934	grey
SERPINA7	-0.14825	0.14825	0.309348	0.309348	grey
SERPINA4	-0.145757	0.145757	0.317646	0.317646	yellow
SERPINA5	0.0565211	-0.0565211	0.699688	0.699688	green
TRIM8	-0.0308513	0.0308513	0.833329	0.833329	yellow
TRIM9	0.0242562	-0.0242562	0.868602	0.868602	brown
TRIM6	0.169135	-0.169135	0.245327	0.245327	turquoise
TRIM7	0.0321926	-0.0321926	0.826192	0.826192	grey
TRIM4	0.385711	-0.385711	0.00619888	0.00619888	yellow
TRIM5	-0.0315356	0.0315356	0.829686	0.829686	turquoise
TRIM2	0.257344	-0.257344	0.0742443	0.0742443	turquoise
TRIM3	-0.0644913	0.0644913	0.659761	0.659761	yellow
SERPINB3	-0.136368	0.136368	0.350144	0.350144	grey
SERPINB4	0.0500081	-0.0500081	0.732928	0.732928	grey
SERPINB1	0.0177759	-0.0177759	0.90351	0.90351	turquoise
SERPINB2	0.0502011	-0.0502011	0.731935	0.731935	grey
SERPINB9	0.27128	-0.27128	0.0593673	0.0593673	blue
SERPINB7	-0.172027	0.172027	0.23723	0.23723	blue
SERPINB8	-0.334222	0.334222	0.0189205	0.0189205	red
SERPINB5	0.240384	-0.240384	0.0961632	0.0961632	turquoise
SERPINB6	-0.229337	0.229337	0.112937	0.112937	turquoise
SERPINC1	-0.221046	0.221046	0.126928	0.126928	grey
SERPIND1	0.145508	-0.145508	0.318481	0.318481	blue
TRIT1	0.22947	-0.22947	0.112724	0.112724	turquoise
PAPPA	-0.0977894	0.0977894	0.50384	0.50384	blue
PAPLN	0.0232685	-0.0232685	0.873909	0.873909	greenyellow
PASD1	0.266953	-0.266953	0.0637049	0.0637049	blue
PARD3	-0.0133969	0.0133969	0.927205	0.927205	blue
PARK7	-0.0948698	0.0948698	0.51672	0.51672	blue
PARM1	-0.158541	0.158541	0.276578	0.276578	grey
PARS2	-0.0780747	0.0780747	0.593875	0.593875	grey
PARVA	-0.227098	0.227098	0.116595	0.116595	black
PARVB	-0.0492315	0.0492315	0.736925	0.736925	turquoise
PARVG	-0.00728037	0.00728037	0.960403	0.960403	grey
PARP6	-0.057646	0.057646	0.694	0.694	turquoise
PARP3	0.0801461	-0.0801461	0.584089	0.584089	purple
PARP4	-0.130967	0.130967	0.369731	0.369731	grey
PARP1	0.0485028	-0.0485028	0.740682	0.740682	turquoise
PARP2	0.132434	-0.132434	0.36435	0.36435	grey
PARP9	0.00299683	-0.00299683	0.983695	0.983695	turquoise
PARP8	-0.0770472	0.0770472	0.598756	0.598756	turquoise
TROAP	-0.120503	0.120503	0.40951	0.40951	greenyellow
PATE1	0.0338394	-0.0338394	0.817449	0.817449	blue
PATE2	-0.299925	0.299925	0.0362828	0.0362828	grey
PATE3	-0.232299	0.232299	0.108235	0.108235	grey
TRMT1	-0.0692252	0.0692252	0.636474	0.636474	turquoise
TRMT5	0.0722197	-0.0722197	0.621919	0.621919	turquoise
TRMT6	-0.218541	0.218541	0.131401	0.131401	green
PATL1	-0.0561415	0.0561415	0.70161	0.70161	grey
PATL2	0.0325758	-0.0325758	0.824156	0.824156	turquoise
PATZ1	-0.0360447	0.0360447	0.805776	0.805776	turquoise
TRNT1	0.223495	-0.223495	0.122667	0.122667	turquoise
TRNP1	0.211032	-0.211032	0.14552	0.14552	turquoise
CHRNA10	0.135498	-0.135498	0.353257	0.353257	brown
TRPC7	0.0461005	-0.0461005	0.753111	0.753111	grey
TRPC5	-0.113484	0.113484	0.437515	0.437515	grey
TRPC6	0.102275	-0.102275	0.484376	0.484376	turquoise
TRPC3	-0.0465679	0.0465679	0.750688	0.750688	blue
TRPC4	0.00423665	-0.00423665	0.976951	0.976951	grey
TRPC1	-0.0556778	0.0556778	0.703962	0.703962	black
TRPA1	0.13104	-0.13104	0.369465	0.369465	grey
TRPM1	0.182112	-0.182112	0.210431	0.210431	grey
TRPM2	-0.489157	0.489157	0.000361616	0.000361616	turquoise
TRPM7	0.0963755	-0.0963755	0.510057	0.510057	turquoise
TRPM8	0.0237656	-0.0237656	0.871237	0.871237	black
TRPM5	-0.204426	0.204426	0.158844	0.158844	grey
TRPM6	0.0659259	-0.0659259	0.652668	0.652668	brown
TRPM3	-0.0399266	0.0399266	0.78533	0.78533	grey
TRPM4	-0.132108	0.132108	0.365542	0.365542	turquoise
TRPV2	-0.0151047	0.0151047	0.917955	0.917955	red
TRPV3	-0.32987	0.32987	0.02063	0.02063	grey
TRPV1	0.0104801	-0.0104801	0.943024	0.943024	grey
TRPV6	-0.0148621	0.0148621	0.919269	0.919269	blue
TRPV4	-0.0641552	0.0641552	0.661426	0.661426	turquoise
TRPV5	0.100061	-0.100061	0.493935	0.493935	grey
TRPS1	0.0218951	-0.0218951	0.881296	0.881296	turquoise
TRPT1	0.13004	-0.13004	0.37316	0.37316	grey
SMTNL2	0.125395	-0.125395	0.390616	0.390616	pink
SMTNL1	0.149119	-0.149119	0.306488	0.306488	grey
TRRAP	0.0441362	-0.0441362	0.763319	0.763319	turquoise
L1CAM	-0.233936	0.233936	0.105702	0.105702	grey
TRUB1	-0.0759103	0.0759103	0.604177	0.604177	blue
TRUB2	-0.193472	0.193472	0.18287	0.18287	turquoise
BMP8A	-0.104382	0.104382	0.475373	0.475373	grey
BMP8B	0.307828	-0.307828	0.0314192	0.0314192	yellow
BMP10	0.0118208	-0.0118208	0.93575	0.93575	yellow
BMP15	-0.164261	0.164261	0.259393	0.259393	yellow
BMP2K	-0.202932	0.202932	0.161978	0.161978	blue
BMPR2	0.0759949	-0.0759949	0.603773	0.603773	turquoise
BMPER	0.0610549	-0.0610549	0.676868	0.676868	brown
CNRIP1	-0.116283	0.116283	0.426222	0.426222	brown
CEP250	0.066463	-0.066463	0.650021	0.650021	blue
CEP290	0.0141437	-0.0141437	0.92316	0.92316	turquoise
CEP192	0.28056	-0.28056	0.0508624	0.0508624	green
CEP120	-0.26901	0.26901	0.0616122	0.0616122	red
CEP135	0.0274413	-0.0274413	0.851531	0.851531	turquoise
CEP164	-0.0434031	0.0434031	0.76714	0.76714	blue
CEP170	-0.0603553	0.0603553	0.680371	0.680371	black
CEP152	-0.312802	0.312802	0.0286459	0.0286459	grey
GABARAP	-0.0963123	0.0963123	0.510336	0.510336	green
TNNI3K	0.0369153	-0.0369153	0.801178	0.801178	blue
VKORC1	-0.184452	0.184452	0.20453	0.20453	yellow
CEP350	0.262711	-0.262711	0.0682003	0.0682003	turquoise
PIKFYVE	0.17493	-0.17493	0.229289	0.229289	grey
KPNA6	0.000131397	-0.000131397	0.999285	0.999285	turquoise
KPNA7	-0.245439	0.245439	0.089163	0.089163	grey
KPNA4	0.181966	-0.181966	0.210804	0.210804	turquoise
KPNA5	-0.050693	0.050693	0.729408	0.729408	turquoise
KPNA2	-0.239084	0.239084	0.0980315	0.0980315	purple
KPNA3	-0.0674261	0.0674261	0.645285	0.645285	turquoise
KPNA1	0.136224	-0.136224	0.350659	0.350659	turquoise
KPNB1	0.0298664	-0.0298664	0.838578	0.838578	turquoise
TSEN2	-0.00362521	0.00362521	0.980277	0.980277	turquoise
AHNAK2	-0.0532871	0.0532871	0.716128	0.716128	black
L1TD1	0.0263043	-0.0263043	0.857617	0.857617	turquoise
HS3ST5	-0.0121187	0.0121187	0.934135	0.934135	grey
HS3ST6	0.00259088	-0.00259088	0.985904	0.985904	grey
HS3ST4	-0.0120919	0.0120919	0.93428	0.93428	green
HS3ST1	0.19889	-0.19889	0.17068	0.17068	grey
HS3ST2	0.0666503	-0.0666503	0.649099	0.649099	grey
GDF5OS	0.0599428	-0.0599428	0.68244	0.68244	grey
TSHZ3	0.0938867	-0.0938867	0.521094	0.521094	black
TSHZ1	0.140696	-0.140696	0.33492	0.33492	turquoise
TSHZ2	0.019876	-0.019876	0.892174	0.892174	brown
PBOV1	-0.161794	0.161794	0.266715	0.266715	brown
PBRM1	-0.0451894	0.0451894	0.757841	0.757841	blue
TSNAX	0.102102	-0.102102	0.485121	0.485121	turquoise
CSF2RB	0.0221056	-0.0221056	0.880163	0.880163	red
CSF2RA	0.305611	-0.305611	0.0327255	0.0327255	yellow
BNIP1	-0.233625	0.233625	0.10618	0.10618	blue
BNIP2	0.201394	-0.201394	0.165249	0.165249	turquoise
BNIP3	0.175948	-0.175948	0.226548	0.226548	turquoise
BNIPL	-0.0429585	0.0429585	0.76946	0.76946	grey
TSPY2	-0.0381555	0.0381555	0.794641	0.794641	grey
TSPY3	-0.167026	0.167026	0.251349	0.251349	green
TSPY1	-0.13382	0.13382	0.359304	0.359304	grey
TSTD1	0.27177	-0.27177	0.0588915	0.0588915	grey
TSTD2	-0.170418	0.170418	0.241714	0.241714	blue
TSTA3	-0.204908	0.204908	0.157844	0.157844	purple
SREBF1	-0.154043	0.154043	0.290608	0.290608	turquoise
SREBF2	-0.170211	0.170211	0.242294	0.242294	grey
TSSK6	0.137737	-0.137737	0.345282	0.345282	grey
TSSK3	0.177595	-0.177595	0.222159	0.222159	blue
TSSK4	-0.0227262	0.0227262	0.876824	0.876824	grey
TSSK2	0.0418367	-0.0418367	0.775321	0.775321	grey
TSSC4	-0.304689	0.304689	0.0332819	0.0332819	turquoise
TRIM6-TRIM34	0.138217	-0.138217	0.343587	0.343587	grey
PCBD1	-0.0751251	0.0751251	0.607933	0.607933	turquoise
PCBD2	0.273947	-0.273947	0.0568143	0.0568143	blue
PCBP3	0.195892	-0.195892	0.177352	0.177352	grey
PCBP4	-0.352815	0.352815	0.0129012	0.0129012	turquoise
PCBP1	0.134529	-0.134529	0.356741	0.356741	turquoise
PCBP2	0.115998	-0.115998	0.427365	0.427365	turquoise
NEDD4L	-0.0977128	0.0977128	0.504176	0.504176	grey
PCDH1	0.141779	-0.141779	0.331173	0.331173	blue
PCDH9	0.0840027	-0.0840027	0.566066	0.566066	grey
PCDH7	-0.104022	0.104022	0.476905	0.476905	blue
PCDH8	-0.068526	0.068526	0.639892	0.639892	grey
IRF2BP1	-0.149974	0.149974	0.303693	0.303693	grey
IRF2BP2	0.222767	-0.222767	0.123922	0.123922	turquoise
PCF11	0.104554	-0.104554	0.474643	0.474643	turquoise
TTBK1	-0.078617	0.078617	0.591306	0.591306	grey
TTBK2	-0.00040621	0.00040621	0.99779	0.99779	grey
PCID2	0.243042	-0.243042	0.0924312	0.0924312	turquoise
TTC7B	-0.275094	0.275094	0.0557437	0.0557437	grey
TTC7A	-0.120636	0.120636	0.408988	0.408988	grey
PCIF1	-0.256488	0.256488	0.0752469	0.0752469	turquoise
TTC25	0.255731	-0.255731	0.0761411	0.0761411	turquoise
TTC26	0.0815865	-0.0815865	0.577328	0.577328	turquoise
TTC23	-0.0216165	0.0216165	0.882795	0.882795	blue
TTC24	0.119948	-0.119948	0.411688	0.411688	green
TTC22	0.208431	-0.208431	0.150664	0.150664	grey
TTC29	0.215855	-0.215855	0.136329	0.136329	grey
TTC27	0.13526	-0.13526	0.354109	0.354109	turquoise
TTC28	-0.142846	0.142846	0.32751	0.32751	blue
TTC36	0.152107	-0.152107	0.296788	0.296788	turquoise
TTC37	-0.0220667	0.0220667	0.880372	0.880372	turquoise
TTC34	-0.0483545	0.0483545	0.741448	0.741448	grey
TTC32	0.0857346	-0.0857346	0.558057	0.558057	blue
TTC33	-0.0420312	0.0420312	0.774304	0.774304	turquoise
TTC31	0.171669	-0.171669	0.238222	0.238222	yellow
TTC38	0.0798914	-0.0798914	0.585288	0.585288	grey
TTC14	-0.0640867	0.0640867	0.661766	0.661766	grey
TTC12	0.167972	-0.167972	0.248634	0.248634	turquoise
TTC13	0.00778701	-0.00778701	0.95765	0.95765	turquoise
TTC19	0.130743	-0.130743	0.37056	0.37056	turquoise
TTC16	0.00523763	-0.00523763	0.971508	0.971508	grey
TTC17	-0.0668152	0.0668152	0.648287	0.648287	blue
PCGF1	-0.326616	0.326616	0.0219922	0.0219922	green
PCGF6	0.332941	-0.332941	0.0194109	0.0194109	turquoise
PCGF5	0.199977	-0.199977	0.168306	0.168306	turquoise
PCGF2	-0.137725	0.137725	0.345325	0.345325	grey
PCGF3	0.0801133	-0.0801133	0.584243	0.584243	grey
TTC9B	-0.14766	0.14766	0.311298	0.311298	blue
TTC9C	-0.13716	0.13716	0.347328	0.347328	blue
POU2AF1	0.0102608	-0.0102608	0.944215	0.944215	red
DOLPP1	-0.101835	0.101835	0.486269	0.486269	purple
HS2ST1	0.208611	-0.208611	0.150304	0.150304	turquoise
PCMT1	-0.309259	0.309259	0.0305995	0.0305995	blue
CAB39L	0.0320138	-0.0320138	0.827143	0.827143	blue
TTLL7	-0.0644233	0.0644233	0.660098	0.660098	purple
TTLL6	0.120104	-0.120104	0.411072	0.411072	grey
TTLL5	0.270517	-0.270517	0.0601143	0.0601143	grey
TTLL4	0.229624	-0.229624	0.112475	0.112475	blue
TTLL3	0.000232541	-0.000232541	0.998735	0.998735	blue
TTLL2	0.152114	-0.152114	0.296766	0.296766	grey
TTLL1	-0.240297	0.240297	0.0962872	0.0962872	grey
TTLL9	-0.0878073	0.0878073	0.548543	0.548543	grey
TTLL8	-0.0872929	0.0872929	0.550897	0.550897	grey
EPHA10	0.140956	-0.140956	0.334015	0.334015	grey
PCSK2	0.0469726	-0.0469726	0.748592	0.748592	grey
PCSK1	0.01222	-0.01222	0.933585	0.933585	grey
PCSK9	-0.0262823	0.0262823	0.857736	0.857736	grey
PCSK7	0.0329165	-0.0329165	0.822347	0.822347	turquoise
PCSK6	-0.422474	0.422474	0.00249505	0.00249505	grey
PCSK5	-0.0706772	0.0706772	0.629399	0.629399	brown
PCSK4	0.0661387	-0.0661387	0.651619	0.651619	turquoise
GABPA	0.0327478	-0.0327478	0.823243	0.823243	turquoise
GABRE	0.233329	-0.233329	0.106636	0.106636	brown
GABRD	-0.0650501	0.0650501	0.656995	0.656995	grey
GABRQ	-0.0193515	0.0193515	0.895004	0.895004	grey
GABRP	0.254227	-0.254227	0.0779445	0.0779445	grey
TTPAL	0.263879	-0.263879	0.0669374	0.0669374	magenta
GADL1	-0.135919	0.135919	0.35175	0.35175	blue
BOLA1	0.00945936	-0.00945936	0.948566	0.948566	grey
BOLA3	-0.311721	0.311721	0.0292306	0.0292306	blue
BOLA2	0.0138344	-0.0138344	0.924835	0.924835	blue
DAZAP2	0.184395	-0.184395	0.204673	0.204673	turquoise
DAZAP1	-0.0817811	0.0817811	0.576417	0.576417	grey
PCYT2	-0.00673991	0.00673991	0.963341	0.963341	turquoise
CERCAM	-0.0956855	0.0956855	0.513105	0.513105	turquoise
GAGE1	-0.036546	0.036546	0.803128	0.803128	grey
KRCC1	-0.357211	0.357211	0.0117466	0.0117466	grey
KRBA2	0.00787328	-0.00787328	0.957181	0.957181	grey
KRBA1	-0.229459	0.229459	0.112742	0.112742	turquoise
CNTROB	-0.0907286	0.0907286	0.535267	0.535267	grey
GALK2	0.0329182	-0.0329182	0.822338	0.822338	blue
GALK1	-0.244182	0.244182	0.0908652	0.0908652	magenta
GALNS	0.294816	-0.294816	0.0397451	0.0397451	turquoise
TTYH3	-0.0044777	0.0044777	0.97564	0.97564	blue
TTYH2	-0.327108	0.327108	0.0217815	0.0217815	grey
TTYH1	0.317663	-0.317663	0.0261351	0.0261351	grey
GANAB	-0.419414	0.419414	0.00270187	0.00270187	yellow
PDAP1	0.00984972	-0.00984972	0.946447	0.946447	grey
GALR3	0.0543365	-0.0543365	0.710779	0.710779	blue
GALR2	-0.0583176	0.0583176	0.690613	0.690613	grey
GALR1	0.20709	-0.20709	0.153368	0.153368	grey
AMBRA1	-0.348111	0.348111	0.0142433	0.0142433	grey
PDCD7	0.150434	-0.150434	0.302195	0.302195	turquoise
PDCD6	0.0603609	-0.0603609	0.680343	0.680343	turquoise
PDCD5	-0.280741	0.280741	0.0507072	0.0507072	blue
GAPDH	-0.209513	0.209513	0.148508	0.148508	magenta
KRIT1	0.147319	-0.147319	0.31243	0.31243	turquoise
PDCD4	0.287087	-0.287087	0.0454946	0.0454946	yellow
PDCD2	0.104756	-0.104756	0.473782	0.473782	turquoise
PDCD1	-0.326971	0.326971	0.02184	0.02184	blue
PDCL3	-0.20601	0.20601	0.155571	0.155571	blue
PDCL2	0.0135051	-0.0135051	0.926619	0.926619	grey
GAP43	-0.0568369	0.0568369	0.698089	0.698089	grey
PDE12	0.319627	-0.319627	0.0251742	0.0251742	turquoise
PDE1C	0.343772	-0.343772	0.0155847	0.0155847	brown
PDE1B	-0.183661	0.183661	0.206512	0.206512	pink
PDE1A	-0.159005	0.159005	0.275158	0.275158	blue
PDE2A	-0.0297791	0.0297791	0.839043	0.839043	grey
PDE3A	0.172144	-0.172144	0.236905	0.236905	blue
PDE8B	-0.119994	0.119994	0.411506	0.411506	grey
PDE8A	-0.00234403	0.00234403	0.987247	0.987247	turquoise
PDE9A	-0.150335	0.150335	0.302515	0.302515	grey
PDE3B	-0.000954977	0.000954977	0.994804	0.994804	turquoise
PDE4B	0.303045	-0.303045	0.0342934	0.0342934	turquoise
PDE4A	0.052836	-0.052836	0.718431	0.718431	grey
PDE4D	-0.0621199	0.0621199	0.671549	0.671549	turquoise
PDE4C	0.282873	-0.282873	0.0489047	0.0489047	magenta
PDE5A	-0.0012999	0.0012999	0.992927	0.992927	turquoise
PDE6D	0.0161103	-0.0161103	0.912514	0.912514	blue
PDE6C	-0.287461	0.287461	0.0452017	0.0452017	green
PDE6B	-0.0461297	0.0461297	0.752959	0.752959	grey
PDE6A	0.356937	-0.356937	0.0118159	0.0118159	grey
PDE6H	-0.149822	0.149822	0.304187	0.304187	green
PDE6G	-0.203404	0.203404	0.160983	0.160983	grey
PDE7B	-0.162596	0.162596	0.26432	0.26432	grey
PDE7A	0.0994185	-0.0994185	0.496726	0.496726	grey
PDGFB	-0.00104751	0.00104751	0.994301	0.994301	grey
GATA6	-0.165503	0.165503	0.255759	0.255759	grey
GATA5	-0.0880758	0.0880758	0.547317	0.547317	grey
PDGFA	0.0147601	-0.0147601	0.919821	0.919821	grey
GATA4	-0.165236	0.165236	0.256536	0.256536	blue
GATA3	0.125985	-0.125985	0.388371	0.388371	black
GATA2	-0.0895183	0.0895183	0.540748	0.540748	grey
GATA1	-0.275462	0.275462	0.0554033	0.0554033	grey
PDGFD	0.0308418	-0.0308418	0.83338	0.83338	brown
PDGFC	0.0648416	-0.0648416	0.658026	0.658026	turquoise
PDHA2	0.0120701	-0.0120701	0.934398	0.934398	grey
PDHA1	-0.137481	0.137481	0.346191	0.346191	blue
ZC3HAV1L	0.340115	-0.340115	0.0167975	0.0167975	blue
PDILT	-0.0258648	0.0258648	0.859973	0.859973	grey
TUBB8	0.165072	-0.165072	0.257018	0.257018	grey
TUBB6	-0.0288241	0.0288241	0.84414	0.84414	black
TUBB3	-0.209188	0.209188	0.149152	0.149152	purple
TUBB1	0.0571039	-0.0571039	0.696739	0.696739	grey
TUBA8	-0.022488	0.022488	0.878105	0.878105	grey
TUBG2	0.189773	-0.189773	0.191545	0.191545	blue
TUBG1	0.114201	-0.114201	0.434606	0.434606	turquoise
TUBD1	-0.00476304	0.00476304	0.974089	0.974089	grey
TUBE1	0.179595	-0.179595	0.216913	0.216913	turquoise
PDIA3	-0.0810561	0.0810561	0.579813	0.579813	grey
PDIA2	-0.00604434	0.00604434	0.967122	0.967122	blue
PDIA6	-0.26264	0.26264	0.0682773	0.0682773	greenyellow
PDIA5	-0.404927	0.404927	0.00390107	0.00390107	grey
PDIA4	-0.215317	0.215317	0.137331	0.137331	purple
KRT24	0.141839	-0.141839	0.330967	0.330967	grey
KRT23	0.274686	-0.274686	0.0561217	0.0561217	grey
KRT20	-0.0490658	0.0490658	0.737779	0.737779	yellow
KRT28	-0.0382601	0.0382601	0.79409	0.79409	grey
KRT27	0.0689573	-0.0689573	0.637783	0.637783	grey
KRT26	0.135894	-0.135894	0.351837	0.351837	grey
KRT25	0.108237	-0.108237	0.459129	0.459129	grey
KRT35	0.0621031	-0.0621031	0.671632	0.671632	grey
KRT34	0.0149292	-0.0149292	0.918906	0.918906	turquoise
KRT32	-0.00796539	0.00796539	0.956681	0.956681	green
KRT31	-0.215201	0.215201	0.13755	0.13755	grey
KRT39	-0.193027	0.193027	0.1839	0.1839	green
KRT38	-0.219688	0.219688	0.12934	0.12934	blue
KRT37	-0.00489042	0.00489042	0.973396	0.973396	blue
KRT36	-0.23372	0.23372	0.106034	0.106034	yellow
KRT13	0.313179	-0.313179	0.0284442	0.0284442	grey
KRT12	-0.227372	0.227372	0.116142	0.116142	blue
KRT10	0.312202	-0.312202	0.0289694	0.0289694	turquoise
KRT19	-0.0179435	0.0179435	0.902604	0.902604	grey
KRT18	-0.0145001	0.0145001	0.921229	0.921229	turquoise
KRT17	0.151978	-0.151978	0.297201	0.297201	grey
KRT16	0.307671	-0.307671	0.0315107	0.0315107	grey
KRT15	0.32245	-0.32245	0.0238455	0.0238455	grey
KRT14	0.212108	-0.212108	0.14343	0.14343	blue
KRT6C	0.00555009	-0.00555009	0.969809	0.969809	grey
KRT6B	0.116548	-0.116548	0.425163	0.425163	blue
KRT6A	0.198831	-0.198831	0.170811	0.170811	turquoise
KRT71	-0.047072	0.047072	0.748077	0.748077	grey
KRT79	0.176679	-0.176679	0.224591	0.224591	red
KRT78	-0.206513	0.206513	0.154541	0.154541	turquoise
KRT77	0.0901028	-0.0901028	0.538098	0.538098	grey
KRT76	0.041724	-0.041724	0.775911	0.775911	grey
KRT75	-0.0403262	0.0403262	0.783233	0.783233	turquoise
KRT74	-0.00391239	0.00391239	0.978715	0.978715	grey
KRT73	-0.13251	0.13251	0.36407	0.36407	yellow
KRT72	-0.115773	0.115773	0.428266	0.428266	pink
KRT40	0.157412	-0.157412	0.280058	0.280058	blue
KRT82	0.0970396	-0.0970396	0.507132	0.507132	grey
KRT81	-0.066634	0.066634	0.649179	0.649179	grey
KRT80	0.117734	-0.117734	0.420432	0.420432	blue
TUFT1	0.137333	-0.137333	0.346713	0.346713	turquoise
KRT86	-0.306516	0.306516	0.0321872	0.0321872	grey
KRT85	0.10485	-0.10485	0.473386	0.473386	grey
KRT84	0.0531159	-0.0531159	0.717002	0.717002	blue
KRT83	-0.0751174	0.0751174	0.60797	0.60797	grey
PDPK1	0.264472	-0.264472	0.0663044	0.0663044	grey
LHFPL5	-0.0316877	0.0316877	0.828877	0.828877	blue
LHFPL4	-0.257235	0.257235	0.0743709	0.0743709	blue
LHFPL3	-0.123937	0.123937	0.396192	0.396192	grey
LHFPL2	-0.0197456	0.0197456	0.892877	0.892877	turquoise
LHFPL1	-0.0556244	0.0556244	0.704232	0.704232	green
PDRG1	-0.0819073	0.0819073	0.575826	0.575826	turquoise
PDS5B	0.178781	-0.178781	0.219037	0.219037	turquoise
PDS5A	0.138433	-0.138433	0.342827	0.342827	turquoise
ADAM22	-0.263946	0.263946	0.066866	0.066866	yellow
ADAM21	-0.0653889	0.0653889	0.65532	0.65532	grey
ADAM20	0.0812852	-0.0812852	0.578739	0.578739	turquoise
ADAM29	0.0626625	-0.0626625	0.668844	0.668844	grey
ADAM28	-0.169012	0.169012	0.245676	0.245676	red
ADAM23	-0.0508413	0.0508413	0.728647	0.728647	blue
ADAM33	0.142555	-0.142555	0.328507	0.328507	blue
ADAM32	-0.345664	0.345664	0.014987	0.014987	grey
ADAM30	0.0533687	-0.0533687	0.715711	0.715711	grey
ADAM11	-0.0339933	0.0339933	0.816634	0.816634	purple
ADAM10	0.00606232	-0.00606232	0.967024	0.967024	turquoise
ADAM19	-0.0820338	0.0820338	0.575235	0.575235	turquoise
ADAM18	-0.0471319	0.0471319	0.747767	0.747767	yellow
ADAM17	0.307883	-0.307883	0.0313877	0.0313877	yellow
ADAM15	0.00235431	-0.00235431	0.987191	0.987191	turquoise
ADAM12	-0.114589	0.114589	0.433039	0.433039	black
TULP4	-0.101092	0.101092	0.48947	0.48947	turquoise
TULP3	0.267474	-0.267474	0.0631692	0.0631692	blue
TULP2	0.07446	-0.07446	0.611123	0.611123	grey
TULP1	-0.0469681	0.0469681	0.748615	0.748615	grey
PDSS2	-0.0674613	0.0674613	0.645112	0.645112	black
PDSS1	-0.235889	0.235889	0.102739	0.102739	blue
KRTAP8-1	0.0699557	-0.0699557	0.632911	0.632911	grey
SRGAP3	0.0107342	-0.0107342	0.941645	0.941645	blue
SRGAP2	0.0928293	-0.0928293	0.525818	0.525818	blue
SRGAP1	0.0714079	-0.0714079	0.625851	0.625851	blue
KRTAP9-4	0.161266	-0.161266	0.268302	0.268302	turquoise
KRTAP9-3	-0.107631	0.107631	0.461663	0.461663	grey
KRTAP9-8	0.100547	-0.100547	0.491827	0.491827	turquoise
PDZK1	0.0310048	-0.0310048	0.832512	0.832512	grey
TUSC3	-0.113408	0.113408	0.437824	0.437824	turquoise
TUSC2	-0.0925803	0.0925803	0.526934	0.526934	yellow
TUSC1	-0.165895	0.165895	0.254618	0.254618	grey
GBGT1	-0.229065	0.229065	0.113378	0.113378	blue
PDZD4	0.0116153	-0.0116153	0.936865	0.936865	turquoise
PDZD3	-0.136553	0.136553	0.349486	0.349486	blue
PDZD2	0.156448	-0.156448	0.283052	0.283052	turquoise
PDZD8	-0.127256	0.127256	0.383564	0.383564	blue
PDZD7	-0.100901	0.100901	0.490297	0.490297	grey
BPNT1	-0.0177129	0.0177129	0.90385	0.90385	blue
KRTAP4-4	0.155174	-0.155174	0.287038	0.287038	grey
KRTAP4-3	-0.141169	0.141169	0.333278	0.333278	black
KRTAP4-2	-0.078882	0.078882	0.590053	0.590053	pink
KRTAP4-1	-0.00237491	0.00237491	0.987079	0.987079	green
KRTAP4-8	0.16855	-0.16855	0.246986	0.246986	grey
KRTAP4-7	0.00547036	-0.00547036	0.970242	0.970242	grey
KRTAP4-5	-0.108592	0.108592	0.457652	0.457652	blue
SULT6B1	0.0101092	-0.0101092	0.945038	0.945038	grey
KRTAP5-3	0.00624351	-0.00624351	0.966039	0.966039	grey
KRTAP5-2	-0.14482	0.14482	0.320798	0.320798	grey
[truncated: 14,523 more rows]
