# Supplementary material for: Construction and Identification of a Novel 5-Gene Signature for Predicting the Prognosis in Breast Cancer
Source: Front Med (Lausanne). 2021 Oct 14;8:669931. doi: 10.3389/fmed.2021.669931 (PMC8551811; doi:10.3389/fmed.2021.669931)
Supplement: Supplementary file 4 [file Table_4.xlsx]

## Sheet: S4
geneSet	description	link	size	overlap	expect	enrichmentRatio	pValue	FDR	overlapId	userId	DB
hsa03010	Ribosome	http://www.kegg.jp/kegg-bin/show_pathway?hsa03010+11224+51021+6128+6171+6181+6204+6208+63875+7311	113	9	1.32605	6.78707	5.46318e-06	0.00162803	11224;51021;6128;6171;6181;6204;6208;63875;7311	UBA52;MRPL17;MRPS16;RPL6;RPLP2;RPL35;RPL41;RPS14;RPS10	pathway_KEGG
GO:0006614	SRP-dependent cotranslational protein targeting to membrane	http://amigo.geneontology.org/amigo/term/GO:0006614	93	8	0.944209	8.4727	4.28792e-06	0.0166576	6128;6171;6181;6204;6208;6727;7311;11224	UBA52;RPL6;RPLP2;RPL35;RPL41;RPS14;RPS10;SRP14	geneontology_Biological_Process
GO:0006613	cotranslational protein targeting to membrane	http://amigo.geneontology.org/amigo/term/GO:0006613	97	8	0.98482	8.12331	5.88504e-06	0.0166576	6128;6171;6181;6204;6208;6727;7311;11224	UBA52;RPL6;RPLP2;RPL35;RPL41;RPS14;RPS10;SRP14	geneontology_Biological_Process
GO:0045047	protein targeting to ER	http://amigo.geneontology.org/amigo/term/GO:0045047	104	8	1.05589	7.57655	9.89356e-06	0.018508	6128;6171;6181;6204;6208;6727;7311;11224	UBA52;RPL6;RPLP2;RPL35;RPL41;RPS14;RPS10;SRP14	geneontology_Biological_Process
GO:0072599	establishment of protein localization to endoplasmic reticulum	http://amigo.geneontology.org/amigo/term/GO:0072599	108	8	1.0965	7.29594	1.30776e-05	0.018508	6128;6171;6181;6204;6208;6727;7311;11224	UBA52;RPL6;RPLP2;RPL35;RPL41;RPS14;RPS10;SRP14	geneontology_Biological_Process
GO:0000184	nuclear-transcribed mRNA catabolic process, nonsense-mediated decay	http://amigo.geneontology.org/amigo/term/GO:0000184	114	8	1.15742	6.91194	1.94466e-05	0.0220174	4116;6128;6171;6181;6204;6208;7311;11224	UBA52;MAGOH;RPL6;RPLP2;RPL35;RPL41;RPS14;RPS10	geneontology_Biological_Process
GO:0070972	protein localization to endoplasmic reticulum	http://amigo.geneontology.org/amigo/term/GO:0070972	129	8	1.30971	6.10823	4.75263e-05	0.0448411	6128;6171;6181;6204;6208;6727;7311;11224	UBA52;RPL6;RPLP2;RPL35;RPL41;RPS14;RPS10;SRP14	geneontology_Biological_Process
GO:0044391	ribosomal subunit	http://amigo.geneontology.org/amigo/term/GO:0044391	142	12	1.04777	11.4529	4.30573e-10	3.04415e-07	6128;6171;6181;6204;6208;7311;11224;51021;63875;64949;64976;83939	UBA52;MRPL17;MRPL40;MRPS16;MRPS26;RPL6;RPLP2;RPL35;RPL41;RPS14;RPS10;EIF2A	geneontology_Cellular_Component
GO:0005840	ribosome	http://amigo.geneontology.org/amigo/term/GO:0005840	177	12	1.30602	9.18822	5.44509e-09	1.92484e-06	6128;6171;6181;6204;6208;7311;11224;51021;63875;64949;64976;83939	UBA52;MRPL17;MRPL40;MRPS16;MRPS26;RPL6;RPLP2;RPL35;RPL41;RPS14;RPS10;EIF2A	geneontology_Cellular_Component
GO:0022626	cytosolic ribosome	http://amigo.geneontology.org/amigo/term/GO:0022626	103	8	0.76	10.5263	8.17429e-07	0.000192641	6128;6171;6181;6204;6208;7311;11224;83939	UBA52;RPL6;RPLP2;RPL35;RPL41;RPS14;RPS10;EIF2A	geneontology_Cellular_Component
GO:0015934	large ribosomal subunit	http://amigo.geneontology.org/amigo/term/GO:0015934	83	7	0.612427	11.4299	2.38394e-06	0.000421361	6128;6171;6181;7311;11224;63875;64976	UBA52;MRPL17;MRPL40;RPL6;RPLP2;RPL35;RPL41	geneontology_Cellular_Component
GO:0005759	mitochondrial matrix	http://amigo.geneontology.org/amigo/term/GO:0005759	270	11	1.99223	5.52144	4.14274e-06	0.000585783	593;2954;3030;4722;8802;23479;51021;63875;64949;64976;79586	MRPL17;MRPL40;MRPS16;MRPS26;GSTZ1;HADHA;CHPF;ISCU;SUCLG1;BCKDHA;NDUFS3	geneontology_Cellular_Component
GO:0015935	small ribosomal subunit	http://amigo.geneontology.org/amigo/term/GO:0015935	61	6	0.450097	13.3305	5.3167e-06	0.000626485	6204;6208;7311;51021;64949;83939	UBA52;MRPS16;MRPS26;RPS14;RPS10;EIF2A	geneontology_Cellular_Component
GO:0044445	cytosolic part	http://amigo.geneontology.org/amigo/term/GO:0044445	204	9	1.50524	5.9791	1.7774e-05	0.00179517	196;6128;6171;6181;6204;6208;7311;11224;83939	AHR;UBA52;RPL6;RPLP2;RPL35;RPL41;RPS14;RPS10;EIF2A	geneontology_Cellular_Component
GO:0098798	mitochondrial protein complex	http://amigo.geneontology.org/amigo/term/GO:0098798	166	8	1.22485	6.53139	2.8573e-05	0.00252514	593;3030;4722;8802;51021;63875;64949;64976	MRPL17;MRPL40;MRPS16;MRPS26;HADHA;SUCLG1;BCKDHA;NDUFS3	geneontology_Cellular_Component
GO:0022625	cytosolic large ribosomal subunit	http://amigo.geneontology.org/amigo/term/GO:0022625	57	5	0.420583	11.8883	5.9434e-05	0.00466887	6128;6171;6181;7311;11224	UBA52;RPL6;RPLP2;RPL35;RPL41	geneontology_Cellular_Component
GO:0022627	cytosolic small ribosomal subunit	http://amigo.geneontology.org/amigo/term/GO:0022627	39	4	0.287767	13.9001	0.000185109	0.0130872	6204;6208;7311;83939	UBA52;RPS14;RPS10;EIF2A	geneontology_Cellular_Component
GO:0000313	organellar ribosome	http://amigo.geneontology.org/amigo/term/GO:0000313	48	4	0.354175	11.2939	0.000416481	0.0245377	51021;63875;64949;64976	MRPL17;MRPL40;MRPS16;MRPS26	geneontology_Cellular_Component
GO:0005761	mitochondrial ribosome	http://amigo.geneontology.org/amigo/term/GO:0005761	48	4	0.354175	11.2939	0.000416481	0.0245377	51021;63875;64949;64976	MRPL17;MRPL40;MRPS16;MRPS26	geneontology_Cellular_Component
GO:0005657	replication fork	http://amigo.geneontology.org/amigo/term/GO:0005657	55	4	0.405825	9.85646	0.000702097	0.0381832	988;5429;7516;84296	GINS4;CDC5L;POLH;XRCC2	geneontology_Cellular_Component
GO:0003735	structural constituent of ribosome	http://amigo.geneontology.org/amigo/term/GO:0003735	126	9	1.12335	8.01177	1.66994e-06	0.00158645	6128;6171;6181;6204;6208;7311;11224;51021;63875	UBA52;MRPL17;MRPS16;RPL6;RPLP2;RPL35;RPL41;RPS14;RPS10	geneontology_Molecular_Function
