# Supplementary material for: Construction and Identification of a Novel 5-Gene Signature for Predicting the Prognosis in Breast Cancer
Source: Front Med (Lausanne). 2021 Oct 14;8:669931. doi: 10.3389/fmed.2021.669931 (PMC8551811; doi:10.3389/fmed.2021.669931)
Supplement: Supplementary file 5 [file Table_5.xlsx]

## Sheet: S5
geneSet	description	link	size	overlap	expect	enrichmentRatio	pValue	FDR	overlapId	userId	DB
hsa03010	Ribosome	http://www.kegg.jp/kegg-bin/show_pathway?hsa03010+11224+6128+6181+6204+6208+7311	113	6	0.183607	32.6785	5.04611e-09	1.50374e-06	11224;6128;6181;6204;6208;7311	UBA52;RPL6;RPLP2;RPS10;RPS14;RPL35	pathway_KEGG
GO:0006614	SRP-dependent cotranslational protein targeting to membrane	http://amigo.geneontology.org/amigo/term/GO:0006614	93	7	0.0825037	84.8447	1.53433e-13	5.88273e-10	6128;6181;6204;6208;6727;7311;11224	UBA52;RPL6;RPLP2;RPS10;RPS14;SRP14;RPL35	geneontology_Biological_Process
GO:0006613	cotranslational protein targeting to membrane	http://amigo.geneontology.org/amigo/term/GO:0006613	97	7	0.0860522	81.3459	2.07834e-13	5.88273e-10	6128;6181;6204;6208;6727;7311;11224	UBA52;RPL6;RPLP2;RPS10;RPS14;SRP14;RPL35	geneontology_Biological_Process
GO:0045047	protein targeting to ER	http://amigo.geneontology.org/amigo/term/GO:0045047	104	7	0.0922622	75.8707	3.43392e-13	6.37453e-10	6128;6181;6204;6208;6727;7311;11224	UBA52;RPL6;RPLP2;RPS10;RPS14;SRP14;RPL35	geneontology_Biological_Process
GO:0072599	establishment of protein localization to endoplasmic reticulum	http://amigo.geneontology.org/amigo/term/GO:0072599	108	7	0.0958107	73.0607	4.50417e-13	6.37453e-10	6128;6181;6204;6208;6727;7311;11224	UBA52;RPL6;RPLP2;RPS10;RPS14;SRP14;RPL35	geneontology_Biological_Process
GO:0000184	nuclear-transcribed mRNA catabolic process, nonsense-mediated decay	http://amigo.geneontology.org/amigo/term/GO:0000184	114	7	0.101134	69.2154	6.63913e-13	7.51683e-10	4116;6128;6181;6204;6208;7311;11224	UBA52;MAGOH;RPL6;RPLP2;RPS10;RPS14;RPL35	geneontology_Biological_Process
GO:0070972	protein localization to endoplasmic reticulum	http://amigo.geneontology.org/amigo/term/GO:0070972	129	7	0.114441	61.1671	1.6086e-12	1.51772e-09	6128;6181;6204;6208;6727;7311;11224	UBA52;RPL6;RPLP2;RPS10;RPS14;SRP14;RPL35	geneontology_Biological_Process
GO:0006612	protein targeting to membrane	http://amigo.geneontology.org/amigo/term/GO:0006612	155	7	0.137506	50.9068	5.95546e-12	4.81626e-09	6128;6181;6204;6208;6727;7311;11224	UBA52;RPL6;RPLP2;RPS10;RPS14;SRP14;RPL35	geneontology_Biological_Process
GO:0000956	nuclear-transcribed mRNA catabolic process	http://amigo.geneontology.org/amigo/term/GO:0000956	177	7	0.157023	44.5794	1.52842e-11	1.08155e-08	4116;6128;6181;6204;6208;7311;11224	UBA52;MAGOH;RPL6;RPLP2;RPS10;RPS14;RPL35	geneontology_Biological_Process
GO:0006402	mRNA catabolic process	http://amigo.geneontology.org/amigo/term/GO:0006402	257	7	0.227994	30.7026	2.12929e-10	1.27297e-07	4116;6128;6181;6204;6208;7311;11224	UBA52;MAGOH;RPL6;RPLP2;RPS10;RPS14;RPL35	geneontology_Biological_Process
GO:0090150	establishment of protein localization to membrane	http://amigo.geneontology.org/amigo/term/GO:0090150	259	7	0.229768	30.4655	2.24867e-10	1.27297e-07	6128;6181;6204;6208;6727;7311;11224	UBA52;RPL6;RPLP2;RPS10;RPS14;SRP14;RPL35	geneontology_Biological_Process
GO:0006401	RNA catabolic process	http://amigo.geneontology.org/amigo/term/GO:0006401	273	7	0.242188	28.9031	3.25634e-10	1.67583e-07	4116;6128;6181;6204;6208;7311;11224	UBA52;MAGOH;RPL6;RPLP2;RPS10;RPS14;RPL35	geneontology_Biological_Process
GO:0006605	protein targeting	http://amigo.geneontology.org/amigo/term/GO:0006605	333	7	0.295416	23.6954	1.31279e-09	6.19307e-07	6128;6181;6204;6208;6727;7311;11224	UBA52;RPL6;RPLP2;RPS10;RPS14;SRP14;RPL35	geneontology_Biological_Process
GO:0006413	translational initiation	http://amigo.geneontology.org/amigo/term/GO:0006413	175	6	0.155249	38.6476	1.94658e-09	8.47659e-07	6128;6181;6204;6208;7311;11224	UBA52;RPL6;RPLP2;RPS10;RPS14;RPL35	geneontology_Biological_Process
GO:0034655	nucleobase-containing compound catabolic process	http://amigo.geneontology.org/amigo/term/GO:0034655	422	7	0.374372	18.698	6.87427e-09	2.77966e-06	4116;6128;6181;6204;6208;7311;11224	UBA52;MAGOH;RPL6;RPLP2;RPS10;RPS14;RPL35	geneontology_Biological_Process
GO:0046700	heterocycle catabolic process	http://amigo.geneontology.org/amigo/term/GO:0046700	443	7	0.393001	17.8116	9.64422e-09	3.46628e-06	4116;6128;6181;6204;6208;7311;11224	UBA52;MAGOH;RPL6;RPLP2;RPS10;RPS14;RPL35	geneontology_Biological_Process
GO:0044270	cellular nitrogen compound catabolic process	http://amigo.geneontology.org/amigo/term/GO:0044270	444	7	0.393889	17.7715	9.79695e-09	3.46628e-06	4116;6128;6181;6204;6208;7311;11224	UBA52;MAGOH;RPL6;RPLP2;RPS10;RPS14;RPL35	geneontology_Biological_Process
GO:0019439	aromatic compound catabolic process	http://amigo.geneontology.org/amigo/term/GO:0019439	448	7	0.397437	17.6128	1.04287e-08	3.47276e-06	4116;6128;6181;6204;6208;7311;11224	UBA52;MAGOH;RPL6;RPLP2;RPS10;RPS14;RPL35	geneontology_Biological_Process
GO:0006412	translation	http://amigo.geneontology.org/amigo/term/GO:0006412	454	7	0.40276	17.3801	1.14414e-08	3.56895e-06	4116;6128;6181;6204;6208;7311;11224	UBA52;MAGOH;RPL6;RPLP2;RPS10;RPS14;RPL35	geneontology_Biological_Process
GO:0072594	establishment of protein localization to organelle	http://amigo.geneontology.org/amigo/term/GO:0072594	457	7	0.405421	17.266	1.19785e-08	3.56895e-06	6128;6181;6204;6208;6727;7311;11224	UBA52;RPL6;RPLP2;RPS10;RPS14;SRP14;RPL35	geneontology_Biological_Process
GO:1901361	organic cyclic compound catabolic process	http://amigo.geneontology.org/amigo/term/GO:1901361	466	7	0.413406	16.9325	1.37207e-08	3.86768e-06	4116;6128;6181;6204;6208;7311;11224	UBA52;MAGOH;RPL6;RPLP2;RPS10;RPS14;RPL35	geneontology_Biological_Process
GO:0043043	peptide biosynthetic process	http://amigo.geneontology.org/amigo/term/GO:0043043	469	7	0.416067	16.8242	1.43475e-08	3.86768e-06	4116;6128;6181;6204;6208;7311;11224	UBA52;MAGOH;RPL6;RPLP2;RPS10;RPS14;RPL35	geneontology_Biological_Process
GO:0072657	protein localization to membrane	http://amigo.geneontology.org/amigo/term/GO:0072657	490	7	0.434697	16.1032	1.94599e-08	5.00738e-06	6128;6181;6204;6208;6727;7311;11224	UBA52;RPL6;RPLP2;RPS10;RPS14;SRP14;RPL35	geneontology_Biological_Process
GO:0042255	ribosome assembly	http://amigo.geneontology.org/amigo/term/GO:0042255	48	3	0.0425826	70.4514	8.18589e-06	0.0020148	6128;6204;6208	RPL6;RPS10;RPS14	geneontology_Biological_Process
GO:0042254	ribosome biogenesis	http://amigo.geneontology.org/amigo/term/GO:0042254	208	4	0.184524	21.6774	1.99566e-05	0.00470727	6128;6204;6208;11224	RPL6;RPS10;RPS14;RPL35	geneontology_Biological_Process
GO:0000028	ribosomal small subunit assembly	http://amigo.geneontology.org/amigo/term/GO:0000028	13	2	0.0115328	173.419	5.42959e-05	0.0122948	6204;6208	RPS10;RPS14	geneontology_Biological_Process
GO:0022613	ribonucleoprotein complex biogenesis	http://amigo.geneontology.org/amigo/term/GO:0022613	333	4	0.295416	13.5402	0.000126055	0.0274461	6128;6204;6208;11224	RPL6;RPS10;RPS14;RPL35	geneontology_Biological_Process
GO:0022626	cytosolic ribosome	http://amigo.geneontology.org/amigo/term/GO:0022626	103	6	0.09	66.6667	7.07854e-11	5.00453e-08	6128;6181;6204;6208;7311;11224	UBA52;RPL6;RPLP2;RPS10;RPS14;RPL35	geneontology_Cellular_Component
GO:0044391	ribosomal subunit	http://amigo.geneontology.org/amigo/term/GO:0044391	142	6	0.124078	48.3568	5.01536e-10	1.77293e-07	6128;6181;6204;6208;7311;11224	UBA52;RPL6;RPLP2;RPS10;RPS14;RPL35	geneontology_Cellular_Component
GO:0005840	ribosome	http://amigo.geneontology.org/amigo/term/GO:0005840	177	6	0.15466	38.7947	1.90483e-09	4.48905e-07	6128;6181;6204;6208;7311;11224	UBA52;RPL6;RPLP2;RPS10;RPS14;RPL35	geneontology_Cellular_Component
GO:0044445	cytosolic part	http://amigo.geneontology.org/amigo/term/GO:0044445	204	6	0.178252	33.6601	4.4853e-09	7.92777e-07	6128;6181;6204;6208;7311;11224	UBA52;RPL6;RPLP2;RPS10;RPS14;RPL35	geneontology_Cellular_Component
GO:0022625	cytosolic large ribosomal subunit	http://amigo.geneontology.org/amigo/term/GO:0022625	57	4	0.0498058	80.3119	1.04024e-07	1.4709e-05	6128;6181;7311;11224	UBA52;RPL6;RPLP2;RPL35	geneontology_Cellular_Component
GO:0015934	large ribosomal subunit	http://amigo.geneontology.org/amigo/term/GO:0015934	83	4	0.0725243	55.1539	4.79045e-07	5.64474e-05	6128;6181;7311;11224	UBA52;RPL6;RPLP2;RPL35	geneontology_Cellular_Component
GO:0022627	cytosolic small ribosomal subunit	http://amigo.geneontology.org/amigo/term/GO:0022627	39	3	0.0340777	88.0342	4.15054e-06	0.000419204	6204;6208;7311	UBA52;RPS10;RPS14	geneontology_Cellular_Component
GO:0015935	small ribosomal subunit	http://amigo.geneontology.org/amigo/term/GO:0015935	61	3	0.053301	56.2842	1.61883e-05	0.00143064	6204;6208;7311	UBA52;RPS10;RPS14	geneontology_Cellular_Component
GO:0005925	focal adhesion	http://amigo.geneontology.org/amigo/term/GO:0005925	371	4	0.324175	12.339	0.000180738	0.0122338	6128;6181;6204;6208	RPL6;RPLP2;RPS10;RPS14	geneontology_Cellular_Component
GO:0005924	cell-substrate adherens junction	http://amigo.geneontology.org/amigo/term/GO:0005924	373	4	0.325922	12.2729	0.000184536	0.0122338	6128;6181;6204;6208	RPL6;RPLP2;RPS10;RPS14	geneontology_Cellular_Component
GO:0030055	cell-substrate junction	http://amigo.geneontology.org/amigo/term/GO:0030055	376	4	0.328544	12.1749	0.000190342	0.0122338	6128;6181;6204;6208	RPL6;RPLP2;RPS10;RPS14	geneontology_Cellular_Component
GO:0005912	adherens junction	http://amigo.geneontology.org/amigo/term/GO:0005912	484	4	0.422913	9.45822	0.000502323	0.0295952	6128;6181;6204;6208	RPL6;RPLP2;RPS10;RPS14	geneontology_Cellular_Component
GO:0070161	anchoring junction	http://amigo.geneontology.org/amigo/term/GO:0070161	497	4	0.434272	9.21082	0.000555782	0.030226	6128;6181;6204;6208	RPL6;RPLP2;RPS10;RPS14	geneontology_Cellular_Component
GO:0003735	structural constituent of ribosome	http://amigo.geneontology.org/amigo/term/GO:0003735	126	6	0.0987558	60.756	8.61704e-11	8.18619e-08	6128;6181;6204;6208;7311;11224	UBA52;RPL6;RPLP2;RPS10;RPS14;RPL35	geneontology_Molecular_Function
