# Supplementary material for: Construction and Identification of a Novel 5-Gene Signature for Predicting the Prognosis in Breast Cancer
Source: Front Med (Lausanne). 2021 Oct 14;8:669931. doi: 10.3389/fmed.2021.669931 (PMC8551811; doi:10.3389/fmed.2021.669931)
Supplement: Supplementary file 6 [file Table_6.xlsx]

## Sheet: S6
	p.value	HR	Low 95%CI	High 95%CI
GP6	0.0478782	0.513983	0.265826	0.993801
MAK	0.0370019	0.694172	0.4926	0.978227
BMP8B	0.028514	1.24867	1.02361	1.52321
DCTN2	0.0223117	2.09736	1.11112	3.95901
TMEM156	0.0360116	0.770707	0.604172	0.983147
GLG1	0.0442513	1.48224	1.01017	2.17491
TLL2	0.0356177	1.6434	1.03397	2.61204
FKBP14	0.0251025	1.43066	1.04576	1.95722
